# Supplementary material for: Decrease in the prevalence of hepatitis B and D virus infections in an endemic area in Peru 23 years after the introduction of the first pilot vaccination program against hepatitis B
Source: PLoS One. 2020 Aug 6;15(8):e0236993. doi: 10.1371/journal.pone.0236993 (PMC7410281; doi:10.1371/journal.pone.0236993)
Supplement: S1 Data — (XLS) [file pone.0236993.s001.xls]

## Sheet: BASE GENERAL
ID	Distrite	Province	Region	Age (years)	Sex	HBsAg	Anti-HBc total	Anti-HBc	ANTIHBS	[ mUI / ml ]	>10 mUI/ml
1	ABANCAY	ABANCAY	APURIMAC	0	F	NEGATIVE	NEGATIVE	0	POSITIVE	72.48	SI
2	ABANCAY	ABANCAY	APURIMAC	0	F	NEGATIVE	POSITIVE	1	POSITIVE	182.9	SI
3	ABANCAY	ABANCAY	APURIMAC	0	F	NEGATIVE	POSITIVE	1	POSITIVE	370.9	SI
4	HUANIPACA	ABANCAY	APURIMAC	0	F	NEGATIVE	NEGATIVE	0	POSITIVE	477.1	SI
5	HUANIPACA	ABANCAY	APURIMAC	2	F	NEGATIVE	NEGATIVE	0	POSITIVE	19.75	SI
6	ABANCAY	ABANCAY	APURIMAC	2	F	NEGATIVE	NEGATIVE	0	POSITIVE	220.9	SI
7	HUANIPACA	ABANCAY	APURIMAC	3	M	NEGATIVE	NEGATIVE	0	NEGATIVE	0.029	NO
8	ABANCAY	ABANCAY	APURIMAC	3	M	NEGATIVE	NEGATIVE	0	NEGATIVE	2.764	NO
9	ABANCAY	ABANCAY	APURIMAC	3	M	NEGATIVE	NEGATIVE	0	NEGATIVE	4.067	NO
10	ABANCAY	ABANCAY	APURIMAC	3	M	NEGATIVE	NEGATIVE	0	NEGATIVE	4.613	NO
11	ABANCAY	ABANCAY	APURIMAC	3	M	NEGATIVE	NEGATIVE	0	POSITIVE	28.12	SI
12	ABANCAY	ABANCAY	APURIMAC	18	M	NEGATIVE	NEGATIVE	0	NEGATIVE	0	NO
13	ABANCAY	ABANCAY	APURIMAC	18	M	NEGATIVE	NEGATIVE	0	NEGATIVE	0	NO
14	ABANCAY	ABANCAY	APURIMAC	18	F	NEGATIVE	NEGATIVE	0	NEGATIVE	0	NO
15	ABANCAY	ABANCAY	APURIMAC	18	M	NEGATIVE	NEGATIVE	0	NEGATIVE	0	NO
16	ABANCAY	ABANCAY	APURIMAC	18	F	POSITIVE	POSITIVE	1	NEGATIVE	0	NO
17	ABANCAY	ABANCAY	APURIMAC	20	F	NEGATIVE	NEGATIVE	0	NEGATIVE	0	NO
18	ABANCAY	ABANCAY	APURIMAC	21	F	NEGATIVE	NEGATIVE	0	NEGATIVE	0	NO
19	CURAHUASI	ABANCAY	APURIMAC	21	F	NEGATIVE	NEGATIVE	0	NEGATIVE	0	NO
20	CURAHUASI	ABANCAY	APURIMAC	21	M	POSITIVE	POSITIVE	1	NEGATIVE	0	NO
21	ABANCAY	ABANCAY	APURIMAC	21	F	NEGATIVE	NEGATIVE	0	NEGATIVE	0	NO
22	ABANCAY	ABANCAY	APURIMAC	22	F	NEGATIVE	NEGATIVE	0	NEGATIVE	0	NO
23	ABANCAY	ABANCAY	APURIMAC	22	M	NEGATIVE	NEGATIVE	0	NEGATIVE	0	NO
24	ABANCAY	ABANCAY	APURIMAC	22	F	NEGATIVE	NEGATIVE	0	NEGATIVE	0	NO
25	ABANCAY	ABANCAY	APURIMAC	22	M	POSITIVE	POSITIVE	1	NEGATIVE	0	NO
26	ABANCAY	ABANCAY	APURIMAC	23	F	NEGATIVE	NEGATIVE	0	NEGATIVE	0	NO
27	ABANCAY	ABANCAY	APURIMAC	23	M	NEGATIVE	NEGATIVE	0	NEGATIVE	0	NO
28	ABANCAY	ABANCAY	APURIMAC	23	M	NEGATIVE	NEGATIVE	0	NEGATIVE	0	NO
29	ABANCAY	ABANCAY	APURIMAC	23	M	NEGATIVE	NEGATIVE	0	NEGATIVE	0	NO
30	ABANCAY	ABANCAY	APURIMAC	23	F	NEGATIVE	NEGATIVE	0	NEGATIVE	0	NO
31	ABANCAY	ABANCAY	APURIMAC	24	M	NEGATIVE	NEGATIVE	0	NEGATIVE	0	NO
32	ABANCAY	ABANCAY	APURIMAC	24	M	NEGATIVE	NEGATIVE	0	NEGATIVE	0	NO
33	CURAHUASI	ABANCAY	APURIMAC	24	M	POSITIVE	POSITIVE	1	NEGATIVE	0	NO
34	ABANCAY	ABANCAY	APURIMAC	24	M	NEGATIVE	NEGATIVE	0	NEGATIVE	0	NO
35	ABANCAY	ABANCAY	APURIMAC	25	M	NEGATIVE	NEGATIVE	0	NEGATIVE	0	NO
36	ABANCAY	ABANCAY	APURIMAC	25	M	NEGATIVE	NEGATIVE	0	NEGATIVE	0	NO
37	ABANCAY	ABANCAY	APURIMAC	25	M	NEGATIVE	NEGATIVE	0	NEGATIVE	0	NO
38	ABANCAY	ABANCAY	APURIMAC	25	M	NEGATIVE	NEGATIVE	0	NEGATIVE	0	NO
39	ABANCAY	ABANCAY	APURIMAC	25	M	NEGATIVE	NEGATIVE	0	NEGATIVE	0	NO
40	CURAHUASI	ABANCAY	APURIMAC	25	F	NEGATIVE	NEGATIVE	0	NEGATIVE	0	NO
41	ABANCAY	ABANCAY	APURIMAC	25	F	NEGATIVE	NEGATIVE	0	NEGATIVE	0	NO
42	ABANCAY	ABANCAY	APURIMAC	26	F	NEGATIVE	NEGATIVE	0	NEGATIVE	0	NO
43	ABANCAY	ABANCAY	APURIMAC	26	F	NEGATIVE	NEGATIVE	0	NEGATIVE	0	NO
44	ABANCAY	ABANCAY	APURIMAC	26	F	NEGATIVE	NEGATIVE	0	NEGATIVE	0	NO
45	CURAHUASI	ABANCAY	APURIMAC	26	M	NEGATIVE	NEGATIVE	0	NEGATIVE	0	NO
46	CURAHUASI	ABANCAY	APURIMAC	26	F	NEGATIVE	NEGATIVE	0	NEGATIVE	0	NO
47	ABANCAY	ABANCAY	APURIMAC	26	M	NEGATIVE	NEGATIVE	0	NEGATIVE	0	NO
48	ABANCAY	ABANCAY	APURIMAC	26	M	NEGATIVE	NEGATIVE	0	NEGATIVE	0	NO
49	TAMBURCO	ABANCAY	APURIMAC	26	M	NEGATIVE	NEGATIVE	0	NEGATIVE	0	NO
50	ABANCAY	ABANCAY	APURIMAC	26	M	NEGATIVE	NEGATIVE	0	NEGATIVE	0	NO
51	ABANCAY	ABANCAY	APURIMAC	26	F	NEGATIVE	NEGATIVE	0	NEGATIVE	0	NO
52	ABANCAY	ABANCAY	APURIMAC	27	M	NEGATIVE	NEGATIVE	0	NEGATIVE	0	NO
53	ABANCAY	ABANCAY	APURIMAC	27	M	NEGATIVE	NEGATIVE	0	NEGATIVE	0	NO
54	ABANCAY	ABANCAY	APURIMAC	27	F	NEGATIVE	NEGATIVE	0	NEGATIVE	0	NO
55	ABANCAY	ABANCAY	APURIMAC	27	F	NEGATIVE	NEGATIVE	0	NEGATIVE	0	NO
56	ABANCAY	ABANCAY	APURIMAC	27	F	NEGATIVE	NEGATIVE	0	NEGATIVE	0	NO
57	ABANCAY	ABANCAY	APURIMAC	27	F	NEGATIVE	NEGATIVE	0	NEGATIVE	0	NO
58	ABANCAY	ABANCAY	APURIMAC	27	F	NEGATIVE	NEGATIVE	0	NEGATIVE	0	NO
59	ABANCAY	ABANCAY	APURIMAC	27	M	NEGATIVE	NEGATIVE	0	NEGATIVE	0	NO
60	ABANCAY	ABANCAY	APURIMAC	27	F	POSITIVE	POSITIVE	1	NEGATIVE	0	NO
61	ABANCAY	ABANCAY	APURIMAC	27	F	NEGATIVE	NEGATIVE	0	NEGATIVE	0	NO
62	TAMBURCO	ABANCAY	APURIMAC	27	F	POSITIVE	POSITIVE	1	NEGATIVE	0	NO
63	ABANCAY	ABANCAY	APURIMAC	27	F	NEGATIVE	NEGATIVE	0	NEGATIVE	0	NO
64	ABANCAY	ABANCAY	APURIMAC	28	M	NEGATIVE	NEGATIVE	0	NEGATIVE	0	NO
65	ABANCAY	ABANCAY	APURIMAC	28	F	NEGATIVE	NEGATIVE	0	NEGATIVE	0	NO
66	ABANCAY	ABANCAY	APURIMAC	28	F	NEGATIVE	NEGATIVE	0	NEGATIVE	0	NO
67	ABANCAY	ABANCAY	APURIMAC	28	M	NEGATIVE	NEGATIVE	0	NEGATIVE	0	NO
68	ABANCAY	ABANCAY	APURIMAC	28	F	NEGATIVE	NEGATIVE	0	NEGATIVE	0	NO
69	ABANCAY	ABANCAY	APURIMAC	28	M	NEGATIVE	NEGATIVE	0	NEGATIVE	0	NO
70	ABANCAY	ABANCAY	APURIMAC	28	F	NEGATIVE	NEGATIVE	0	NEGATIVE	0	NO
71	CURAHUASI	ABANCAY	APURIMAC	28	F	NEGATIVE	NEGATIVE	0	NEGATIVE	0	NO
72	CURAHUASI	ABANCAY	APURIMAC	28	M	NEGATIVE	NEGATIVE	0	NEGATIVE	0	NO
73	ABANCAY	ABANCAY	APURIMAC	28	F	NEGATIVE	NEGATIVE	0	NEGATIVE	0	NO
74	ABANCAY	ABANCAY	APURIMAC	28	F	NEGATIVE	NEGATIVE	0	NEGATIVE	0	NO
75	CURAHUASI	ABANCAY	APURIMAC	28	F	NEGATIVE	NEGATIVE	0	NEGATIVE	0	NO
76	ABANCAY	ABANCAY	APURIMAC	28	F	POSITIVE	POSITIVE	1	NEGATIVE	0	NO
77	ABANCAY	ABANCAY	APURIMAC	28	M	NEGATIVE	NEGATIVE	0	NEGATIVE	0	NO
78	ABANCAY	ABANCAY	APURIMAC	29	F	NEGATIVE	NEGATIVE	0	NEGATIVE	0	NO
79	ABANCAY	ABANCAY	APURIMAC	29	M	NEGATIVE	NEGATIVE	0	NEGATIVE	0	NO
80	ABANCAY	ABANCAY	APURIMAC	29	F	NEGATIVE	NEGATIVE	0	NEGATIVE	0	NO
81	ABANCAY	ABANCAY	APURIMAC	29	M	NEGATIVE	NEGATIVE	0	NEGATIVE	0	NO
82	SAN PEDRO DE CACHORA	ABANCAY	APURIMAC	29	F	NEGATIVE	NEGATIVE	0	NEGATIVE	0	NO
83	ABANCAY	ABANCAY	APURIMAC	29	F	NEGATIVE	NEGATIVE	0	NEGATIVE	0	NO
84	CURAHUASI	ABANCAY	APURIMAC	29	M	NEGATIVE	NEGATIVE	0	NEGATIVE	0	NO
85	ABANCAY	ABANCAY	APURIMAC	29	F	NEGATIVE	NEGATIVE	0	NEGATIVE	0	NO
86	TAMBURCO	ABANCAY	APURIMAC	30	M	NEGATIVE	NEGATIVE	0	NEGATIVE	0	NO
87	ABANCAY	ABANCAY	APURIMAC	30	F	NEGATIVE	NEGATIVE	0	NEGATIVE	0	NO
88	ABANCAY	ABANCAY	APURIMAC	30	M	NEGATIVE	NEGATIVE	0	NEGATIVE	0	NO
89	ABANCAY	ABANCAY	APURIMAC	30	F	NEGATIVE	NEGATIVE	0	NEGATIVE	0	NO
90	ABANCAY	ABANCAY	APURIMAC	30	M	NEGATIVE	NEGATIVE	0	NEGATIVE	0	NO
91	ABANCAY	ABANCAY	APURIMAC	30	F	NEGATIVE	NEGATIVE	0	NEGATIVE	0	NO
92	CIRCA	ABANCAY	APURIMAC	30	F	NEGATIVE	NEGATIVE	0	NEGATIVE	0	NO
93	TAMBURCO	ABANCAY	APURIMAC	30	F	NEGATIVE	NEGATIVE	0	NEGATIVE	0	NO
94	ABANCAY	ABANCAY	APURIMAC	31	F	NEGATIVE	NEGATIVE	0	NEGATIVE	0	NO
95	ABANCAY	ABANCAY	APURIMAC	31	F	NEGATIVE	NEGATIVE	0	NEGATIVE	0	NO
96	ABANCAY	ABANCAY	APURIMAC	31	F	NEGATIVE	NEGATIVE	0	NEGATIVE	0	NO
97	ABANCAY	ABANCAY	APURIMAC	31	M	NEGATIVE	NEGATIVE	0	NEGATIVE	0	NO
98	ABANCAY	ABANCAY	APURIMAC	31	F	NEGATIVE	NEGATIVE	0	NEGATIVE	0	NO
99	ABANCAY	ABANCAY	APURIMAC	31	F	NEGATIVE	NEGATIVE	0	NEGATIVE	0	NO
100	ABANCAY	ABANCAY	APURIMAC	31	F	NEGATIVE	NEGATIVE	0	NEGATIVE	0	NO
101	ABANCAY	ABANCAY	APURIMAC	31	F	NEGATIVE	NEGATIVE	0	NEGATIVE	0	NO
102	SAN PEDRO DE CACHORA	ABANCAY	APURIMAC	31	F	NEGATIVE	NEGATIVE	0	NEGATIVE	0	NO
103	CURAHUASI	ABANCAY	APURIMAC	31	F	NEGATIVE	NEGATIVE	0	NEGATIVE	0	NO
104	HUANIPACA	ABANCAY	APURIMAC	31	M	NEGATIVE	NEGATIVE	0	NEGATIVE	0	NO
105	ABANCAY	ABANCAY	APURIMAC	32	F	NEGATIVE	NEGATIVE	0	NEGATIVE	0	NO
106	ABANCAY	ABANCAY	APURIMAC	32	M	POSITIVE	POSITIVE	1	NEGATIVE	0	NO
107	ABANCAY	ABANCAY	APURIMAC	32	M	NEGATIVE	NEGATIVE	0	NEGATIVE	0	NO
108	ABANCAY	ABANCAY	APURIMAC	32	F	NEGATIVE	NEGATIVE	0	NEGATIVE	0	NO
109	ABANCAY	ABANCAY	APURIMAC	32	F	NEGATIVE	NEGATIVE	0	NEGATIVE	0	NO
110	ABANCAY	ABANCAY	APURIMAC	32	F	NEGATIVE	NEGATIVE	0	NEGATIVE	0	NO
111	ABANCAY	ABANCAY	APURIMAC	32	F	NEGATIVE	NEGATIVE	0	NEGATIVE	0	NO
112	ABANCAY	ABANCAY	APURIMAC	32	F	POSITIVE	POSITIVE	1	NEGATIVE	0	NO
113	ABANCAY	ABANCAY	APURIMAC	32	F	NEGATIVE	NEGATIVE	0	NEGATIVE	0	NO
114	ABANCAY	ABANCAY	APURIMAC	33	F	NEGATIVE	NEGATIVE	0	NEGATIVE	0	NO
115	ABANCAY	ABANCAY	APURIMAC	33	F	NEGATIVE	NEGATIVE	0	NEGATIVE	0	NO
116	ABANCAY	ABANCAY	APURIMAC	33	F	NEGATIVE	NEGATIVE	0	NEGATIVE	0	NO
117	ABANCAY	ABANCAY	APURIMAC	34	F	NEGATIVE	NEGATIVE	0	NEGATIVE	0	NO
118	ABANCAY	ABANCAY	APURIMAC	34	M	NEGATIVE	NEGATIVE	0	NEGATIVE	0	NO
119	ABANCAY	ABANCAY	APURIMAC	34	F	NEGATIVE	NEGATIVE	0	NEGATIVE	0	NO
120	ABANCAY	ABANCAY	APURIMAC	34	F	NEGATIVE	NEGATIVE	0	NEGATIVE	0	NO
121	ABANCAY	ABANCAY	APURIMAC	34	F	NEGATIVE	NEGATIVE	0	NEGATIVE	0	NO
122	CURAHUASI	ABANCAY	APURIMAC	34	F	NEGATIVE	NEGATIVE	0	NEGATIVE	0	NO
123	ABANCAY	ABANCAY	APURIMAC	34	M	NEGATIVE	NEGATIVE	0	NEGATIVE	0	NO
124	SAN PEDRO DE CACHORA	ABANCAY	APURIMAC	34	F	NEGATIVE	NEGATIVE	0	NEGATIVE	0	NO
125	CURAHUASI	ABANCAY	APURIMAC	34	M	NEGATIVE	NEGATIVE	0	NEGATIVE	0	NO
126	ABANCAY	ABANCAY	APURIMAC	34	F	NEGATIVE	NEGATIVE	0	NEGATIVE	0	NO
127	TAMBURCO	ABANCAY	APURIMAC	35	M	NEGATIVE	NEGATIVE	0	NEGATIVE	0	NO
128	ABANCAY	ABANCAY	APURIMAC	35	F	NEGATIVE	NEGATIVE	0	NEGATIVE	0	NO
129	ABANCAY	ABANCAY	APURIMAC	35	F	NEGATIVE	NEGATIVE	0	NEGATIVE	0	NO
130	ABANCAY	ABANCAY	APURIMAC	35	M	NEGATIVE	NEGATIVE	0	NEGATIVE	0	NO
131	CURAHUASI	ABANCAY	APURIMAC	35	M	NEGATIVE	NEGATIVE	0	NEGATIVE	0	NO
132	ABANCAY	ABANCAY	APURIMAC	35	F	NEGATIVE	NEGATIVE	0	NEGATIVE	0	NO
133	ABANCAY	ABANCAY	APURIMAC	35	F	NEGATIVE	NEGATIVE	0	NEGATIVE	0	NO
134	ABANCAY	ABANCAY	APURIMAC	36	F	NEGATIVE	NEGATIVE	0	NEGATIVE	0	NO
135	ABANCAY	ABANCAY	APURIMAC	36	M	POSITIVE	POSITIVE	1	NEGATIVE	0	NO
136	CURAHUASI	ABANCAY	APURIMAC	36	F	NEGATIVE	NEGATIVE	0	NEGATIVE	0	NO
137	PICHIRHUA	ABANCAY	APURIMAC	36	M	POSITIVE	POSITIVE	1	NEGATIVE	0	NO
138	ABANCAY	ABANCAY	APURIMAC	36	F	NEGATIVE	NEGATIVE	0	NEGATIVE	0	NO
139	ABANCAY	ABANCAY	APURIMAC	36	M	NEGATIVE	NEGATIVE	0	NEGATIVE	0	NO
140	ABANCAY	ABANCAY	APURIMAC	36	F	NEGATIVE	NEGATIVE	0	NEGATIVE	0	NO
141	ABANCAY	ABANCAY	APURIMAC	36	M	NEGATIVE	NEGATIVE	0	NEGATIVE	0	NO
142	HUANIPACA	ABANCAY	APURIMAC	36	F	NEGATIVE	NEGATIVE	0	NEGATIVE	0	NO
143	ABANCAY	ABANCAY	APURIMAC	37	F	NEGATIVE	NEGATIVE	0	NEGATIVE	0	NO
144	ABANCAY	ABANCAY	APURIMAC	37	F	NEGATIVE	NEGATIVE	0	NEGATIVE	0	NO
145	ABANCAY	ABANCAY	APURIMAC	37	F	POSITIVE	POSITIVE	1	NEGATIVE	0	NO
146	ABANCAY	ABANCAY	APURIMAC	37	M	NEGATIVE	NEGATIVE	0	NEGATIVE	0	NO
147	ABANCAY	ABANCAY	APURIMAC	37	M	NEGATIVE	NEGATIVE	0	NEGATIVE	0	NO
148	ABANCAY	ABANCAY	APURIMAC	37	F	NEGATIVE	NEGATIVE	0	NEGATIVE	0	NO
149	CURAHUASI	ABANCAY	APURIMAC	37	F	NEGATIVE	NEGATIVE	0	NEGATIVE	0	NO
150	ABANCAY	ABANCAY	APURIMAC	37	F	NEGATIVE	NEGATIVE	0	NEGATIVE	0	NO
151	ABANCAY	ABANCAY	APURIMAC	37	F	NEGATIVE	NEGATIVE	0	NEGATIVE	0	NO
152	HUANIPACA	ABANCAY	APURIMAC	37	M	NEGATIVE	NEGATIVE	0	NEGATIVE	0	NO
153	HUANIPACA	ABANCAY	APURIMAC	37	F	NEGATIVE	NEGATIVE	0	NEGATIVE	0	NO
154	ABANCAY	ABANCAY	APURIMAC	38	F	NEGATIVE	NEGATIVE	0	NEGATIVE	0	NO
155	SAN PEDRO DE CACHORA	ABANCAY	APURIMAC	38	F	NEGATIVE	NEGATIVE	0	NEGATIVE	0	NO
156	TAMBURCO	ABANCAY	APURIMAC	38	F	NEGATIVE	NEGATIVE	0	NEGATIVE	0	NO
157	TAMBURCO	ABANCAY	APURIMAC	38	M	NEGATIVE	NEGATIVE	0	NEGATIVE	0	NO
158	HUANIPACA	ABANCAY	APURIMAC	38	M	NEGATIVE	NEGATIVE	0	NEGATIVE	0	NO
159	ABANCAY	ABANCAY	APURIMAC	39	F	NEGATIVE	NEGATIVE	0	NEGATIVE	0	NO
160	ABANCAY	ABANCAY	APURIMAC	39	M	NEGATIVE	NEGATIVE	0	NEGATIVE	0	NO
161	ABANCAY	ABANCAY	APURIMAC	39	F	NEGATIVE	NEGATIVE	0	NEGATIVE	0	NO
162	CURAHUASI	ABANCAY	APURIMAC	39	M	NEGATIVE	NEGATIVE	0	NEGATIVE	0	NO
163	ABANCAY	ABANCAY	APURIMAC	39	F	NEGATIVE	NEGATIVE	0	NEGATIVE	0	NO
164	ABANCAY	ABANCAY	APURIMAC	40	F	NEGATIVE	NEGATIVE	0	NEGATIVE	0	NO
165	ABANCAY	ABANCAY	APURIMAC	40	F	NEGATIVE	NEGATIVE	0	NEGATIVE	0	NO
166	ABANCAY	ABANCAY	APURIMAC	40	F	NEGATIVE	NEGATIVE	0	NEGATIVE	0	NO
167	ABANCAY	ABANCAY	APURIMAC	40	M	NEGATIVE	NEGATIVE	0	NEGATIVE	0	NO
168	SAN PEDRO DE CACHORA	ABANCAY	APURIMAC	40	M	NEGATIVE	NEGATIVE	0	NEGATIVE	0	NO
169	CIRCA	ABANCAY	APURIMAC	40	F	NEGATIVE	NEGATIVE	0	NEGATIVE	0	NO
170	ABANCAY	ABANCAY	APURIMAC	41	M	NEGATIVE	NEGATIVE	0	NEGATIVE	0	NO
171	ABANCAY	ABANCAY	APURIMAC	41	F	NEGATIVE	NEGATIVE	0	NEGATIVE	0	NO
172	ABANCAY	ABANCAY	APURIMAC	41	F	NEGATIVE	NEGATIVE	0	NEGATIVE	0	NO
173	SAN PEDRO DE CACHORA	ABANCAY	APURIMAC	41	F	NEGATIVE	NEGATIVE	0	NEGATIVE	0	NO
174	ABANCAY	ABANCAY	APURIMAC	41	F	NEGATIVE	NEGATIVE	0	NEGATIVE	0	NO
175	ABANCAY	ABANCAY	APURIMAC	41	M	POSITIVE	POSITIVE	1	NEGATIVE	0	NO
176	ABANCAY	ABANCAY	APURIMAC	42	F	NEGATIVE	NEGATIVE	0	NEGATIVE	0	NO
177	ABANCAY	ABANCAY	APURIMAC	42	M	NEGATIVE	NEGATIVE	0	NEGATIVE	0	NO
178	ABANCAY	ABANCAY	APURIMAC	42	M	NEGATIVE	NEGATIVE	0	NEGATIVE	0	NO
179	ABANCAY	ABANCAY	APURIMAC	42	M	NEGATIVE	NEGATIVE	0	NEGATIVE	0	NO
180	ABANCAY	ABANCAY	APURIMAC	42	F	NEGATIVE	NEGATIVE	0	NEGATIVE	0	NO
181	ABANCAY	ABANCAY	APURIMAC	42	M	NEGATIVE	NEGATIVE	0	NEGATIVE	0	NO
182	SAN PEDRO DE CACHORA	ABANCAY	APURIMAC	42	F	NEGATIVE	NEGATIVE	0	NEGATIVE	0	NO
183	SAN PEDRO DE CACHORA	ABANCAY	APURIMAC	42	F	NEGATIVE	NEGATIVE	0	NEGATIVE	0	NO
184	ABANCAY	ABANCAY	APURIMAC	42	F	NEGATIVE	NEGATIVE	0	NEGATIVE	0	NO
185	ABANCAY	ABANCAY	APURIMAC	42	F	NEGATIVE	NEGATIVE	0	NEGATIVE	0	NO
186	ABANCAY	ABANCAY	APURIMAC	43	F	NEGATIVE	NEGATIVE	0	NEGATIVE	0	NO
187	ABANCAY	ABANCAY	APURIMAC	43	F	NEGATIVE	NEGATIVE	0	NEGATIVE	0	NO
188	TAMBURCO	ABANCAY	APURIMAC	43	F	NEGATIVE	NEGATIVE	0	NEGATIVE	0	NO
189	ABANCAY	ABANCAY	APURIMAC	43	F	NEGATIVE	NEGATIVE	0	NEGATIVE	0	NO
190	ABANCAY	ABANCAY	APURIMAC	44	M	POSITIVE	POSITIVE	1	NEGATIVE	0	NO
191	ABANCAY	ABANCAY	APURIMAC	44	M	NEGATIVE	NEGATIVE	0	NEGATIVE	0	NO
192	CHACOCHE	ABANCAY	APURIMAC	44	M	NEGATIVE	NEGATIVE	0	NEGATIVE	0	NO
193	ABANCAY	ABANCAY	APURIMAC	44	F	NEGATIVE	NEGATIVE	0	NEGATIVE	0	NO
194	CIRCA	ABANCAY	APURIMAC	44	M	NEGATIVE	NEGATIVE	0	NEGATIVE	0	NO
195	ABANCAY	ABANCAY	APURIMAC	44	F	NEGATIVE	NEGATIVE	0	NEGATIVE	0	NO
196	ABANCAY	ABANCAY	APURIMAC	45	F	NEGATIVE	NEGATIVE	0	NEGATIVE	0	NO
197	ABANCAY	ABANCAY	APURIMAC	45	F	NEGATIVE	NEGATIVE	0	NEGATIVE	0	NO
198	ABANCAY	ABANCAY	APURIMAC	45	F	NEGATIVE	NEGATIVE	0	NEGATIVE	0	NO
199	SAN PEDRO DE CACHORA	ABANCAY	APURIMAC	45	F	NEGATIVE	NEGATIVE	0	NEGATIVE	0	NO
200	ABANCAY	ABANCAY	APURIMAC	46	M	NEGATIVE	NEGATIVE	0	NEGATIVE	0	NO
201	TAMBURCO	ABANCAY	APURIMAC	46	F	NEGATIVE	NEGATIVE	0	NEGATIVE	0	NO
202	HUANIPACA	ABANCAY	APURIMAC	46	M	NEGATIVE	NEGATIVE	0	NEGATIVE	0	NO
203	HUANIPACA	ABANCAY	APURIMAC	46	F	NEGATIVE	NEGATIVE	0	NEGATIVE	0	NO
204	HUANIPACA	ABANCAY	APURIMAC	46	M	NEGATIVE	NEGATIVE	0	NEGATIVE	0	NO
205	ABANCAY	ABANCAY	APURIMAC	47	F	NEGATIVE	NEGATIVE	0	NEGATIVE	0	NO
206	ABANCAY	ABANCAY	APURIMAC	47	F	NEGATIVE	NEGATIVE	0	NEGATIVE	0	NO
207	ABANCAY	ABANCAY	APURIMAC	47	M	NEGATIVE	NEGATIVE	0	NEGATIVE	0	NO
208	ABANCAY	ABANCAY	APURIMAC	47	F	NEGATIVE	NEGATIVE	0	NEGATIVE	0	NO
209	TAMBURCO	ABANCAY	APURIMAC	47	F	NEGATIVE	NEGATIVE	0	NEGATIVE	0	NO
210	ABANCAY	ABANCAY	APURIMAC	47	F	NEGATIVE	NEGATIVE	0	NEGATIVE	0	NO
211	LAMBRAMA	ABANCAY	APURIMAC	47	M	NEGATIVE	NEGATIVE	0	NEGATIVE	0	NO
212	ABANCAY	ABANCAY	APURIMAC	48	F	NEGATIVE	NEGATIVE	0	NEGATIVE	0	NO
213	ABANCAY	ABANCAY	APURIMAC	48	F	NEGATIVE	NEGATIVE	0	NEGATIVE	0	NO
214	ABANCAY	ABANCAY	APURIMAC	48	F	NEGATIVE	NEGATIVE	0	NEGATIVE	0	NO
215	ABANCAY	ABANCAY	APURIMAC	48	M	NEGATIVE	NEGATIVE	0	NEGATIVE	0	NO
216	ABANCAY	ABANCAY	APURIMAC	48	F	NEGATIVE	NEGATIVE	0	NEGATIVE	0	NO
217	ABANCAY	ABANCAY	APURIMAC	48	F	NEGATIVE	NEGATIVE	0	NEGATIVE	0	NO
218	CIRCA	ABANCAY	APURIMAC	48	F	NEGATIVE	NEGATIVE	0	NEGATIVE	0	NO
219	ABANCAY	ABANCAY	APURIMAC	49	F	NEGATIVE	NEGATIVE	0	NEGATIVE	0	NO
220	CURAHUASI	ABANCAY	APURIMAC	49	F	NEGATIVE	NEGATIVE	0	NEGATIVE	0	NO
221	ABANCAY	ABANCAY	APURIMAC	50	M	NEGATIVE	NEGATIVE	0	NEGATIVE	0	NO
222	ABANCAY	ABANCAY	APURIMAC	50	M	NEGATIVE	NEGATIVE	0	NEGATIVE	0	NO
223	ABANCAY	ABANCAY	APURIMAC	50	F	NEGATIVE	NEGATIVE	0	NEGATIVE	0	NO
224	ABANCAY	ABANCAY	APURIMAC	50	F	NEGATIVE	NEGATIVE	0	NEGATIVE	0	NO
225	ABANCAY	ABANCAY	APURIMAC	51	F	NEGATIVE	NEGATIVE	0	NEGATIVE	0	NO
226	ABANCAY	ABANCAY	APURIMAC	52	F	NEGATIVE	NEGATIVE	0	NEGATIVE	0	NO
227	ABANCAY	ABANCAY	APURIMAC	52	M	NEGATIVE	NEGATIVE	0	NEGATIVE	0	NO
228	PICHIRHUA	ABANCAY	APURIMAC	52	F	NEGATIVE	NEGATIVE	0	NEGATIVE	0	NO
229	ABANCAY	ABANCAY	APURIMAC	52	M	NEGATIVE	NEGATIVE	0	NEGATIVE	0	NO
230	ABANCAY	ABANCAY	APURIMAC	53	F	NEGATIVE	NEGATIVE	0	NEGATIVE	0	NO
231	ABANCAY	ABANCAY	APURIMAC	53	F	NEGATIVE	NEGATIVE	0	NEGATIVE	0	NO
232	ABANCAY	ABANCAY	APURIMAC	53	F	NEGATIVE	NEGATIVE	0	NEGATIVE	0	NO
233	ABANCAY	ABANCAY	APURIMAC	54	F	NEGATIVE	NEGATIVE	0	NEGATIVE	0	NO
234	TAMBURCO	ABANCAY	APURIMAC	54	F	NEGATIVE	NEGATIVE	0	NEGATIVE	0	NO
235	ABANCAY	ABANCAY	APURIMAC	55	F	NEGATIVE	NEGATIVE	0	NEGATIVE	0	NO
236	ABANCAY	ABANCAY	APURIMAC	56	M	NEGATIVE	NEGATIVE	0	NEGATIVE	0	NO
237	ABANCAY	ABANCAY	APURIMAC	56	F	NEGATIVE	NEGATIVE	0	NEGATIVE	0	NO
238	ABANCAY	ABANCAY	APURIMAC	56	M	NEGATIVE	NEGATIVE	0	NEGATIVE	0	NO
239	ABANCAY	ABANCAY	APURIMAC	56	F	POSITIVE	POSITIVE	1	NEGATIVE	0	NO
240	ABANCAY	ABANCAY	APURIMAC	57	M	NEGATIVE	NEGATIVE	0	NEGATIVE	0	NO
241	CURAHUASI	ABANCAY	APURIMAC	57	F	POSITIVE	POSITIVE	1	NEGATIVE	0	NO
242	CURAHUASI	ABANCAY	APURIMAC	57	F	NEGATIVE	NEGATIVE	0	NEGATIVE	0	NO
243	ABANCAY	ABANCAY	APURIMAC	58	M	NEGATIVE	NEGATIVE	0	NEGATIVE	0	NO
244	TAMBURCO	ABANCAY	APURIMAC	58	F	NEGATIVE	NEGATIVE	0	NEGATIVE	0	NO
245	TAMBURCO	ABANCAY	APURIMAC	58	F	NEGATIVE	NEGATIVE	0	NEGATIVE	0	NO
246	ABANCAY	ABANCAY	APURIMAC	58	M	NEGATIVE	NEGATIVE	0	NEGATIVE	0	NO
247	TAMBURCO	ABANCAY	APURIMAC	60	F	NEGATIVE	NEGATIVE	0	NEGATIVE	0	NO
248	ABANCAY	ABANCAY	APURIMAC	61	M	NEGATIVE	NEGATIVE	0	NEGATIVE	0	NO
249	ABANCAY	ABANCAY	APURIMAC	62	F	NEGATIVE	NEGATIVE	0	NEGATIVE	0	NO
250	ABANCAY	ABANCAY	APURIMAC	63	M	NEGATIVE	NEGATIVE	0	NEGATIVE	0	NO
251	ABANCAY	ABANCAY	APURIMAC	63	F	NEGATIVE	NEGATIVE	0	NEGATIVE	0	NO
252	LAMBRAMA	ABANCAY	APURIMAC	63	F	NEGATIVE	NEGATIVE	0	NEGATIVE	0	NO
253	ABANCAY	ABANCAY	APURIMAC	64	F	NEGATIVE	NEGATIVE	0	NEGATIVE	0	NO
254	SAN PEDRO DE CACHORA	ABANCAY	APURIMAC	65	M	POSITIVE	POSITIVE	1	NEGATIVE	0	NO
255	CIRCA	ABANCAY	APURIMAC	65	F	NEGATIVE	NEGATIVE	0	NEGATIVE	0	NO
256	ABANCAY	ABANCAY	APURIMAC	66	F	NEGATIVE	NEGATIVE	0	NEGATIVE	0	NO
257	CIRCA	ABANCAY	APURIMAC	67	M	NEGATIVE	NEGATIVE	0	NEGATIVE	0	NO
258	SAN PEDRO DE CACHORA	ABANCAY	APURIMAC	69	F	NEGATIVE	NEGATIVE	0	NEGATIVE	0	NO
259	ABANCAY	ABANCAY	APURIMAC	70	M	NEGATIVE	NEGATIVE	0	NEGATIVE	0	NO
260	CURAHUASI	ABANCAY	APURIMAC	73	F	NEGATIVE	NEGATIVE	0	NEGATIVE	0	NO
261	SAN PEDRO DE CACHORA	ABANCAY	APURIMAC	73	F	NEGATIVE	NEGATIVE	0	NEGATIVE	0	NO
262	HUANIPACA	ABANCAY	APURIMAC	73	F	NEGATIVE	NEGATIVE	0	NEGATIVE	0	NO
263	ABANCAY	ABANCAY	APURIMAC	75	F	NEGATIVE	NEGATIVE	0	NEGATIVE	0	NO
264	ABANCAY	ABANCAY	APURIMAC	76	M	NEGATIVE	NEGATIVE	0	NEGATIVE	0	NO
265	SAN PEDRO DE CACHORA	ABANCAY	APURIMAC	77	F	NEGATIVE	NEGATIVE	0	NEGATIVE	0	NO
266	ABANCAY	ABANCAY	APURIMAC	81	F	NEGATIVE	NEGATIVE	0	NEGATIVE	0	NO
267	ABANCAY	ABANCAY	APURIMAC	84	F	NEGATIVE	NEGATIVE	0	NEGATIVE	0	NO
268	ABANCAY	ABANCAY	APURIMAC	SIN DATO	M	NEGATIVE	NEGATIVE	0	NEGATIVE	0	NO
269	ABANCAY	ABANCAY	APURIMAC	SIN DATO	F	NEGATIVE	NEGATIVE	0	NEGATIVE	0	NO
270	CURAHUASI	ABANCAY	APURIMAC	SIN DATO	F	NEGATIVE	NEGATIVE	0	NEGATIVE	0	NO
271	ABANCAY	ABANCAY	APURIMAC	SIN DATO	M	NEGATIVE	NEGATIVE	0	NEGATIVE	0	NO
272	CHACOCHE	ABANCAY	APURIMAC	SIN DATO	F	NEGATIVE	NEGATIVE	0	NEGATIVE	0	NO
273	CURAHUASI	ABANCAY	APURIMAC	SIN DATO	F	NEGATIVE	NEGATIVE	0	NEGATIVE	0	NO
274	ABANCAY	ABANCAY	APURIMAC	37	M	NEGATIVE	NEGATIVE	0	NEGATIVE	0.003	NO
275	ABANCAY	ABANCAY	APURIMAC	29	F	NEGATIVE	NEGATIVE	0	NEGATIVE	0.006	NO
276	CURAHUASI	ABANCAY	APURIMAC	55	F	NEGATIVE	NEGATIVE	0	NEGATIVE	0.006	NO
277	CURAHUASI	ABANCAY	APURIMAC	34	F	NEGATIVE	NEGATIVE	0	NEGATIVE	0.008	NO
278	CURAHUASI	ABANCAY	APURIMAC	29	F	NEGATIVE	NEGATIVE	0	NEGATIVE	0.012	NO
279	CIRCA	ABANCAY	APURIMAC	80	F	NEGATIVE	NEGATIVE	0	NEGATIVE	0.013	NO
280	CURAHUASI	ABANCAY	APURIMAC	32	F	NEGATIVE	NEGATIVE	0	NEGATIVE	0.015	NO
281	ABANCAY	ABANCAY	APURIMAC	40	M	NEGATIVE	NEGATIVE	0	NEGATIVE	0.024	NO
282	ABANCAY	ABANCAY	APURIMAC	3	M	NEGATIVE	NEGATIVE	0	POSITIVE	40.26	SI
283	ABANCAY	ABANCAY	APURIMAC	26	F	NEGATIVE	NEGATIVE	0	NEGATIVE	0.029	NO
284	ABANCAY	ABANCAY	APURIMAC	31	M	NEGATIVE	NEGATIVE	0	NEGATIVE	0.033	NO
285	CURAHUASI	ABANCAY	APURIMAC	41	F	NEGATIVE	NEGATIVE	0	NEGATIVE	0.035	NO
286	ABANCAY	ABANCAY	APURIMAC	26	F	NEGATIVE	NEGATIVE	0	NEGATIVE	0.037	NO
287	ABANCAY	ABANCAY	APURIMAC	41	M	NEGATIVE	NEGATIVE	0	NEGATIVE	0.037	NO
288	ABANCAY	ABANCAY	APURIMAC	57	M	NEGATIVE	NEGATIVE	0	NEGATIVE	0.037	NO
289	ABANCAY	ABANCAY	APURIMAC	23	F	NEGATIVE	NEGATIVE	0	NEGATIVE	0.039	NO
290	CURAHUASI	ABANCAY	APURIMAC	SIN DATO	M	NEGATIVE	NEGATIVE	0	NEGATIVE	0.039	NO
291	ABANCAY	ABANCAY	APURIMAC	20	M	NEGATIVE	NEGATIVE	0	NEGATIVE	0.042	NO
292	ABANCAY	ABANCAY	APURIMAC	49	F	NEGATIVE	NEGATIVE	0	NEGATIVE	0.042	NO
293	ABANCAY	ABANCAY	APURIMAC	46	F	NEGATIVE	NEGATIVE	0	NEGATIVE	0.048	NO
294	CURAHUASI	ABANCAY	APURIMAC	49	M	NEGATIVE	NEGATIVE	0	NEGATIVE	0.048	NO
295	CURAHUASI	ABANCAY	APURIMAC	43	M	NEGATIVE	NEGATIVE	0	NEGATIVE	0.049	NO
296	HUANIPACA	ABANCAY	APURIMAC	38	M	NEGATIVE	NEGATIVE	0	NEGATIVE	0.051	NO
297	ABANCAY	ABANCAY	APURIMAC	48	F	NEGATIVE	NEGATIVE	0	NEGATIVE	0.052	NO
298	ABANCAY	ABANCAY	APURIMAC	51	M	NEGATIVE	NEGATIVE	0	NEGATIVE	0.054	NO
299	CURAHUASI	ABANCAY	APURIMAC	28	F	NEGATIVE	NEGATIVE	0	NEGATIVE	0.056	NO
300	CURAHUASI	ABANCAY	APURIMAC	46	F	NEGATIVE	NEGATIVE	0	NEGATIVE	0.057	NO
301	HUANIPACA	ABANCAY	APURIMAC	71	F	NEGATIVE	NEGATIVE	0	NEGATIVE	0.058	NO
302	TAMBURCO	ABANCAY	APURIMAC	46	F	NEGATIVE	NEGATIVE	0	NEGATIVE	0.059	NO
303	SAN PEDRO DE CACHORA	ABANCAY	APURIMAC	46	F	NEGATIVE	NEGATIVE	0	NEGATIVE	0.06	NO
304	ABANCAY	ABANCAY	APURIMAC	36	M	NEGATIVE	NEGATIVE	0	NEGATIVE	0.061	NO
305	HUANIPACA	ABANCAY	APURIMAC	65	M	NEGATIVE	NEGATIVE	0	NEGATIVE	0.063	NO
306	ABANCAY	ABANCAY	APURIMAC	SIN DATO	F	NEGATIVE	NEGATIVE	0	NEGATIVE	0.063	NO
307	ABANCAY	ABANCAY	APURIMAC	25	M	NEGATIVE	NEGATIVE	0	NEGATIVE	0.064	NO
308	ABANCAY	ABANCAY	APURIMAC	25	M	NEGATIVE	NEGATIVE	0	NEGATIVE	0.066	NO
309	SAN PEDRO DE CACHORA	ABANCAY	APURIMAC	73	F	NEGATIVE	NEGATIVE	0	NEGATIVE	0.07	NO
310	ABANCAY	ABANCAY	APURIMAC	46	M	NEGATIVE	NEGATIVE	0	NEGATIVE	0.071	NO
311	CURAHUASI	ABANCAY	APURIMAC	23	F	NEGATIVE	NEGATIVE	0	NEGATIVE	0.073	NO
312	ABANCAY	ABANCAY	APURIMAC	29	M	NEGATIVE	NEGATIVE	0	NEGATIVE	0.073	NO
313	ABANCAY	ABANCAY	APURIMAC	33	M	NEGATIVE	NEGATIVE	0	NEGATIVE	0.073	NO
314	CURAHUASI	ABANCAY	APURIMAC	SIN DATO	F	NEGATIVE	NEGATIVE	0	NEGATIVE	0.074	NO
315	ABANCAY	ABANCAY	APURIMAC	26	F	NEGATIVE	NEGATIVE	0	NEGATIVE	0.076	NO
316	SAN PEDRO DE CACHORA	ABANCAY	APURIMAC	34	F	NEGATIVE	NEGATIVE	0	NEGATIVE	0.077	NO
317	CURAHUASI	ABANCAY	APURIMAC	28	M	NEGATIVE	NEGATIVE	0	NEGATIVE	0.079	NO
318	CURAHUASI	ABANCAY	APURIMAC	73	F	NEGATIVE	NEGATIVE	0	NEGATIVE	0.082	NO
319	ABANCAY	ABANCAY	APURIMAC	28	F	NEGATIVE	NEGATIVE	0	NEGATIVE	0.083	NO
320	ABANCAY	ABANCAY	APURIMAC	40	F	NEGATIVE	NEGATIVE	0	NEGATIVE	0.084	NO
321	ABANCAY	ABANCAY	APURIMAC	29	F	NEGATIVE	NEGATIVE	0	NEGATIVE	0.086	NO
322	CURAHUASI	ABANCAY	APURIMAC	52	F	NEGATIVE	NEGATIVE	0	NEGATIVE	0.086	NO
323	ABANCAY	ABANCAY	APURIMAC	35	F	NEGATIVE	NEGATIVE	0	NEGATIVE	0.087	NO
324	ABANCAY	ABANCAY	APURIMAC	23	F	NEGATIVE	NEGATIVE	0	NEGATIVE	0.088	NO
325	ABANCAY	ABANCAY	APURIMAC	46	M	NEGATIVE	NEGATIVE	0	NEGATIVE	0.09	NO
326	ABANCAY	ABANCAY	APURIMAC	28	M	NEGATIVE	NEGATIVE	0	NEGATIVE	0.092	NO
327	CURAHUASI	ABANCAY	APURIMAC	31	F	NEGATIVE	NEGATIVE	0	NEGATIVE	0.093	NO
328	ABANCAY	ABANCAY	APURIMAC	27	F	NEGATIVE	NEGATIVE	0	NEGATIVE	0.095	NO
329	CURAHUASI	ABANCAY	APURIMAC	28	M	NEGATIVE	NEGATIVE	0	NEGATIVE	0.095	NO
330	CURAHUASI	ABANCAY	APURIMAC	40	F	NEGATIVE	NEGATIVE	0	NEGATIVE	0.097	NO
331	ABANCAY	ABANCAY	APURIMAC	47	M	NEGATIVE	NEGATIVE	0	NEGATIVE	0.104	NO
332	ABANCAY	ABANCAY	APURIMAC	24	M	NEGATIVE	NEGATIVE	0	NEGATIVE	0.105	NO
333	ABANCAY	ABANCAY	APURIMAC	3	F	NEGATIVE	NEGATIVE	0	POSITIVE	45.1	SI
334	ABANCAY	ABANCAY	APURIMAC	30	F	NEGATIVE	NEGATIVE	0	NEGATIVE	0.107	NO
335	ABANCAY	ABANCAY	APURIMAC	26	F	NEGATIVE	NEGATIVE	0	NEGATIVE	0.108	NO
336	ABANCAY	ABANCAY	APURIMAC	39	F	NEGATIVE	NEGATIVE	0	NEGATIVE	0.109	NO
337	ABANCAY	ABANCAY	APURIMAC	53	M	NEGATIVE	NEGATIVE	0	NEGATIVE	0.113	NO
338	ABANCAY	ABANCAY	APURIMAC	4	F	NEGATIVE	NEGATIVE	0	NEGATIVE	0.795	NO
339	SAN PEDRO DE CACHORA	ABANCAY	APURIMAC	29	F	NEGATIVE	NEGATIVE	0	NEGATIVE	0.119	NO
340	HUANIPACA	ABANCAY	APURIMAC	80	M	NEGATIVE	NEGATIVE	0	NEGATIVE	0.119	NO
341	ABANCAY	ABANCAY	APURIMAC	37	F	NEGATIVE	NEGATIVE	0	NEGATIVE	0.12	NO
342	ABANCAY	ABANCAY	APURIMAC	54	F	NEGATIVE	NEGATIVE	0	NEGATIVE	0.121	NO
343	SAN PEDRO DE CACHORA	ABANCAY	APURIMAC	27	F	NEGATIVE	NEGATIVE	0	NEGATIVE	0.124	NO
344	ABANCAY	ABANCAY	APURIMAC	62	M	NEGATIVE	NEGATIVE	0	NEGATIVE	0.124	NO
345	ABANCAY	ABANCAY	APURIMAC	24	F	NEGATIVE	NEGATIVE	0	NEGATIVE	0.125	NO
346	ABANCAY	ABANCAY	APURIMAC	SIN DATO	M	NEGATIVE	NEGATIVE	0	NEGATIVE	0.127	NO
347	ABANCAY	ABANCAY	APURIMAC	55	F	NEGATIVE	NEGATIVE	0	NEGATIVE	0.128	NO
348	ABANCAY	ABANCAY	APURIMAC	25	M	POSITIVE	POSITIVE	1	NEGATIVE	0.13	NO
349	ABANCAY	ABANCAY	APURIMAC	36	M	NEGATIVE	NEGATIVE	0	NEGATIVE	0.134	NO
350	ABANCAY	ABANCAY	APURIMAC	58	M	NEGATIVE	NEGATIVE	0	NEGATIVE	0.138	NO
351	ABANCAY	ABANCAY	APURIMAC	39	M	NEGATIVE	NEGATIVE	0	NEGATIVE	0.139	NO
352	CURAHUASI	ABANCAY	APURIMAC	47	M	NEGATIVE	NEGATIVE	0	NEGATIVE	0.14	NO
353	ABANCAY	ABANCAY	APURIMAC	36	F	NEGATIVE	NEGATIVE	0	NEGATIVE	0.144	NO
354	ABANCAY	ABANCAY	APURIMAC	4	F	NEGATIVE	NEGATIVE	0	NEGATIVE	3.223	NO
355	ABANCAY	ABANCAY	APURIMAC	28	F	NEGATIVE	NEGATIVE	0	NEGATIVE	0.148	NO
356	ABANCAY	ABANCAY	APURIMAC	64	M	NEGATIVE	NEGATIVE	0	NEGATIVE	0.154	NO
357	CURAHUASI	ABANCAY	APURIMAC	68	F	NEGATIVE	NEGATIVE	0	NEGATIVE	0.154	NO
358	ABANCAY	ABANCAY	APURIMAC	68	F	NEGATIVE	NEGATIVE	0	NEGATIVE	0.156	NO
359	ABANCAY	ABANCAY	APURIMAC	20	F	NEGATIVE	NEGATIVE	0	NEGATIVE	0.157	NO
360	TAMBURCO	ABANCAY	APURIMAC	25	F	NEGATIVE	NEGATIVE	0	NEGATIVE	0.157	NO
361	ABANCAY	ABANCAY	APURIMAC	57	F	POSITIVE	POSITIVE	1	NEGATIVE	0.159	NO
362	CHACOCHE	ABANCAY	APURIMAC	35	M	NEGATIVE	NEGATIVE	0	NEGATIVE	0.161	NO
363	CURAHUASI	ABANCAY	APURIMAC	37	F	NEGATIVE	NEGATIVE	0	NEGATIVE	0.163	NO
364	ABANCAY	ABANCAY	APURIMAC	60	M	NEGATIVE	NEGATIVE	0	NEGATIVE	0.164	NO
365	ABANCAY	ABANCAY	APURIMAC	55	F	NEGATIVE	NEGATIVE	0	NEGATIVE	0.165	NO
366	ABANCAY	ABANCAY	APURIMAC	34	F	NEGATIVE	NEGATIVE	0	NEGATIVE	0.168	NO
367	ABANCAY	ABANCAY	APURIMAC	27	F	NEGATIVE	NEGATIVE	0	NEGATIVE	0.172	NO
368	ABANCAY	ABANCAY	APURIMAC	46	F	NEGATIVE	NEGATIVE	0	NEGATIVE	0.175	NO
369	ABANCAY	ABANCAY	APURIMAC	48	M	NEGATIVE	NEGATIVE	0	NEGATIVE	0.177	NO
370	ABANCAY	ABANCAY	APURIMAC	29	M	NEGATIVE	NEGATIVE	0	NEGATIVE	0.179	NO
371	ABANCAY	ABANCAY	APURIMAC	26	F	NEGATIVE	NEGATIVE	0	NEGATIVE	0.181	NO
372	CIRCA	ABANCAY	APURIMAC	73	F	NEGATIVE	NEGATIVE	0	NEGATIVE	0.184	NO
373	ABANCAY	ABANCAY	APURIMAC	47	F	NEGATIVE	NEGATIVE	0	NEGATIVE	0.186	NO
374	ABANCAY	ABANCAY	APURIMAC	39	M	NEGATIVE	NEGATIVE	0	NEGATIVE	0.187	NO
375	CURAHUASI	ABANCAY	APURIMAC	23	F	NEGATIVE	NEGATIVE	0	NEGATIVE	0.189	NO
376	ABANCAY	ABANCAY	APURIMAC	55	F	NEGATIVE	NEGATIVE	0	NEGATIVE	0.189	NO
377	ABANCAY	ABANCAY	APURIMAC	23	F	NEGATIVE	NEGATIVE	0	NEGATIVE	0.19	NO
378	LAMBRAMA	ABANCAY	APURIMAC	34	F	NEGATIVE	NEGATIVE	0	NEGATIVE	0.191	NO
379	ABANCAY	ABANCAY	APURIMAC	41	M	NEGATIVE	NEGATIVE	0	NEGATIVE	0.192	NO
380	ABANCAY	ABANCAY	APURIMAC	26	M	NEGATIVE	NEGATIVE	0	NEGATIVE	0.195	NO
381	ABANCAY	ABANCAY	APURIMAC	40	F	NEGATIVE	NEGATIVE	0	NEGATIVE	0.201	NO
382	ABANCAY	ABANCAY	APURIMAC	45	F	NEGATIVE	NEGATIVE	0	NEGATIVE	0.201	NO
383	ABANCAY	ABANCAY	APURIMAC	48	F	NEGATIVE	NEGATIVE	0	NEGATIVE	0.202	NO
384	CURAHUASI	ABANCAY	APURIMAC	35	F	NEGATIVE	NEGATIVE	0	NEGATIVE	0.215	NO
385	ABANCAY	ABANCAY	APURIMAC	43	F	NEGATIVE	NEGATIVE	0	NEGATIVE	0.216	NO
386	HUANIPACA	ABANCAY	APURIMAC	53	M	NEGATIVE	NEGATIVE	0	NEGATIVE	0.216	NO
387	ABANCAY	ABANCAY	APURIMAC	31	M	NEGATIVE	NEGATIVE	0	NEGATIVE	0.218	NO
388	ABANCAY	ABANCAY	APURIMAC	34	F	NEGATIVE	NEGATIVE	0	NEGATIVE	0.219	NO
389	SAN PEDRO DE CACHORA	ABANCAY	APURIMAC	66	F	NEGATIVE	NEGATIVE	0	NEGATIVE	0.228	NO
390	ABANCAY	ABANCAY	APURIMAC	20	M	NEGATIVE	NEGATIVE	0	NEGATIVE	0.23	NO
391	TAMBURCO	ABANCAY	APURIMAC	32	M	NEGATIVE	NEGATIVE	0	NEGATIVE	0.233	NO
392	ABANCAY	ABANCAY	APURIMAC	23	M	NEGATIVE	NEGATIVE	0	NEGATIVE	0.237	NO
393	ABANCAY	ABANCAY	APURIMAC	SIN DATO	F	NEGATIVE	NEGATIVE	0	NEGATIVE	0.24	NO
394	ABANCAY	ABANCAY	APURIMAC	29	M	NEGATIVE	NEGATIVE	0	NEGATIVE	0.242	NO
395	ABANCAY	ABANCAY	APURIMAC	25	F	NEGATIVE	NEGATIVE	0	NEGATIVE	0.245	NO
396	ABANCAY	ABANCAY	APURIMAC	37	M	NEGATIVE	NEGATIVE	0	NEGATIVE	0.25	NO
397	CURAHUASI	ABANCAY	APURIMAC	50	F	NEGATIVE	NEGATIVE	0	NEGATIVE	0.25	NO
398	ABANCAY	ABANCAY	APURIMAC	54	F	NEGATIVE	NEGATIVE	0	NEGATIVE	0.25	NO
399	CIRCA	ABANCAY	APURIMAC	78	M	NEGATIVE	NEGATIVE	0	NEGATIVE	0.252	NO
400	TAMBURCO	ABANCAY	APURIMAC	29	F	NEGATIVE	NEGATIVE	0	NEGATIVE	0.255	NO
401	ABANCAY	ABANCAY	APURIMAC	29	F	NEGATIVE	NEGATIVE	0	NEGATIVE	0.256	NO
402	ABANCAY	ABANCAY	APURIMAC	29	M	NEGATIVE	NEGATIVE	0	NEGATIVE	0.257	NO
403	SAN PEDRO DE CACHORA	ABANCAY	APURIMAC	58	M	NEGATIVE	NEGATIVE	0	NEGATIVE	0.269	NO
404	CURAHUASI	ABANCAY	APURIMAC	39	F	NEGATIVE	NEGATIVE	0	NEGATIVE	0.274	NO
405	LAMBRAMA	ABANCAY	APURIMAC	44	M	NEGATIVE	NEGATIVE	0	NEGATIVE	0.287	NO
406	CURAHUASI	ABANCAY	APURIMAC	39	F	NEGATIVE	NEGATIVE	0	NEGATIVE	0.288	NO
407	ABANCAY	ABANCAY	APURIMAC	4	F	NEGATIVE	NEGATIVE	0	NEGATIVE	5.158	NO
408	ABANCAY	ABANCAY	APURIMAC	23	F	NEGATIVE	NEGATIVE	0	NEGATIVE	0.29	NO
409	HUANIPACA	ABANCAY	APURIMAC	4	F	NEGATIVE	NEGATIVE	0	NEGATIVE	8.87	NO
410	CURAHUASI	ABANCAY	APURIMAC	65	M	POSITIVE	POSITIVE	1	NEGATIVE	0.297	NO
411	ABANCAY	ABANCAY	APURIMAC	31	M	NEGATIVE	NEGATIVE	0	NEGATIVE	0.308	NO
412	ABANCAY	ABANCAY	APURIMAC	28	M	NEGATIVE	NEGATIVE	0	NEGATIVE	0.314	NO
413	ABANCAY	ABANCAY	APURIMAC	30	F	NEGATIVE	NEGATIVE	0	NEGATIVE	0.315	NO
414	CURAHUASI	ABANCAY	APURIMAC	28	M	POSITIVE	POSITIVE	1	NEGATIVE	0.316	NO
415	ABANCAY	ABANCAY	APURIMAC	61	M	NEGATIVE	NEGATIVE	0	NEGATIVE	0.32	NO
416	ABANCAY	ABANCAY	APURIMAC	29	F	NEGATIVE	NEGATIVE	0	NEGATIVE	0.323	NO
417	TAMBURCO	ABANCAY	APURIMAC	29	M	NEGATIVE	NEGATIVE	0	NEGATIVE	0.326	NO
418	CIRCA	ABANCAY	APURIMAC	25	F	NEGATIVE	NEGATIVE	0	NEGATIVE	0.331	NO
419	ABANCAY	ABANCAY	APURIMAC	39	F	NEGATIVE	NEGATIVE	0	NEGATIVE	0.331	NO
420	ABANCAY	ABANCAY	APURIMAC	42	F	NEGATIVE	NEGATIVE	0	NEGATIVE	0.346	NO
421	ABANCAY	ABANCAY	APURIMAC	28	M	NEGATIVE	NEGATIVE	0	NEGATIVE	0.35	NO
422	CURAHUASI	ABANCAY	APURIMAC	20	F	NEGATIVE	NEGATIVE	0	NEGATIVE	0.351	NO
423	CURAHUASI	ABANCAY	APURIMAC	57	F	NEGATIVE	NEGATIVE	0	NEGATIVE	0.353	NO
424	ABANCAY	ABANCAY	APURIMAC	44	F	NEGATIVE	NEGATIVE	0	NEGATIVE	0.358	NO
425	CIRCA	ABANCAY	APURIMAC	37	F	NEGATIVE	NEGATIVE	0	NEGATIVE	0.359	NO
426	CURAHUASI	ABANCAY	APURIMAC	35	F	NEGATIVE	NEGATIVE	0	NEGATIVE	0.362	NO
427	ABANCAY	ABANCAY	APURIMAC	25	F	NEGATIVE	NEGATIVE	0	NEGATIVE	0.367	NO
428	TAMBURCO	ABANCAY	APURIMAC	33	F	NEGATIVE	NEGATIVE	0	NEGATIVE	0.367	NO
429	ABANCAY	ABANCAY	APURIMAC	35	M	NEGATIVE	NEGATIVE	0	NEGATIVE	0.375	NO
430	SAN PEDRO DE CACHORA	ABANCAY	APURIMAC	57	M	NEGATIVE	NEGATIVE	0	NEGATIVE	0.376	NO
431	ABANCAY	ABANCAY	APURIMAC	38	F	NEGATIVE	NEGATIVE	0	NEGATIVE	0.377	NO
432	ABANCAY	ABANCAY	APURIMAC	48	M	NEGATIVE	NEGATIVE	0	NEGATIVE	0.383	NO
433	CURAHUASI	ABANCAY	APURIMAC	38	F	NEGATIVE	NEGATIVE	0	NEGATIVE	0.386	NO
434	ABANCAY	ABANCAY	APURIMAC	23	M	NEGATIVE	NEGATIVE	0	NEGATIVE	0.388	NO
435	ABANCAY	ABANCAY	APURIMAC	30	F	NEGATIVE	NEGATIVE	0	NEGATIVE	0.389	NO
436	ABANCAY	ABANCAY	APURIMAC	40	F	NEGATIVE	NEGATIVE	0	NEGATIVE	0.39	NO
437	SAN PEDRO DE CACHORA	ABANCAY	APURIMAC	37	F	NEGATIVE	NEGATIVE	0	NEGATIVE	0.393	NO
438	CURAHUASI	ABANCAY	APURIMAC	39	F	POSITIVE	POSITIVE	1	NEGATIVE	0.397	NO
439	ABANCAY	ABANCAY	APURIMAC	40	F	NEGATIVE	NEGATIVE	0	NEGATIVE	0.397	NO
440	CURAHUASI	ABANCAY	APURIMAC	33	F	NEGATIVE	NEGATIVE	0	NEGATIVE	0.4	NO
441	ABANCAY	ABANCAY	APURIMAC	62	M	NEGATIVE	NEGATIVE	0	NEGATIVE	0.401	NO
442	TAMBURCO	ABANCAY	APURIMAC	23	F	NEGATIVE	NEGATIVE	0	NEGATIVE	0.405	NO
443	CHACOCHE	ABANCAY	APURIMAC	20	F	POSITIVE	POSITIVE	1	NEGATIVE	0.415	NO
444	CURAHUASI	ABANCAY	APURIMAC	32	F	NEGATIVE	NEGATIVE	0	NEGATIVE	0.424	NO
445	ABANCAY	ABANCAY	APURIMAC	34	M	NEGATIVE	NEGATIVE	0	NEGATIVE	0.425	NO
446	LAMBRAMA	ABANCAY	APURIMAC	36	F	NEGATIVE	NEGATIVE	0	NEGATIVE	0.441	NO
447	SAN PEDRO DE CACHORA	ABANCAY	APURIMAC	66	F	NEGATIVE	NEGATIVE	0	NEGATIVE	0.446	NO
448	ABANCAY	ABANCAY	APURIMAC	83	M	NEGATIVE	NEGATIVE	0	NEGATIVE	0.456	NO
449	ABANCAY	ABANCAY	APURIMAC	23	F	NEGATIVE	NEGATIVE	0	NEGATIVE	0.457	NO
450	ABANCAY	ABANCAY	APURIMAC	37	F	NEGATIVE	NEGATIVE	0	NEGATIVE	0.469	NO
451	ABANCAY	ABANCAY	APURIMAC	32	M	NEGATIVE	NEGATIVE	0	NEGATIVE	0.476	NO
452	ABANCAY	ABANCAY	APURIMAC	36	M	NEGATIVE	NEGATIVE	0	NEGATIVE	0.481	NO
453	ABANCAY	ABANCAY	APURIMAC	26	F	NEGATIVE	NEGATIVE	0	NEGATIVE	0.483	NO
454	ABANCAY	ABANCAY	APURIMAC	23	M	NEGATIVE	NEGATIVE	0	NEGATIVE	0.484	NO
455	ABANCAY	ABANCAY	APURIMAC	36	F	NEGATIVE	NEGATIVE	0	NEGATIVE	0.484	NO
456	ABANCAY	ABANCAY	APURIMAC	47	M	NEGATIVE	NEGATIVE	0	NEGATIVE	0.505	NO
457	ABANCAY	ABANCAY	APURIMAC	64	F	NEGATIVE	NEGATIVE	0	NEGATIVE	0.507	NO
458	HUANIPACA	ABANCAY	APURIMAC	40	F	NEGATIVE	NEGATIVE	0	NEGATIVE	0.512	NO
459	CURAHUASI	ABANCAY	APURIMAC	48	M	NEGATIVE	NEGATIVE	0	NEGATIVE	0.52	NO
460	ABANCAY	ABANCAY	APURIMAC	30	F	NEGATIVE	NEGATIVE	0	NEGATIVE	0.523	NO
461	HUANIPACA	ABANCAY	APURIMAC	33	F	NEGATIVE	NEGATIVE	0	NEGATIVE	0.528	NO
462	ABANCAY	ABANCAY	APURIMAC	49	M	NEGATIVE	NEGATIVE	0	NEGATIVE	0.536	NO
463	ABANCAY	ABANCAY	APURIMAC	5	M	NEGATIVE	NEGATIVE	0	NEGATIVE	0	NO
464	ABANCAY	ABANCAY	APURIMAC	59	F	NEGATIVE	NEGATIVE	0	NEGATIVE	0.537	NO
465	ABANCAY	ABANCAY	APURIMAC	62	M	NEGATIVE	NEGATIVE	0	NEGATIVE	0.54	NO
466	CURAHUASI	ABANCAY	APURIMAC	33	M	NEGATIVE	NEGATIVE	0	NEGATIVE	0.542	NO
467	TAMBURCO	ABANCAY	APURIMAC	44	M	NEGATIVE	NEGATIVE	0	NEGATIVE	0.542	NO
468	ABANCAY	ABANCAY	APURIMAC	30	F	NEGATIVE	NEGATIVE	0	NEGATIVE	0.546	NO
469	ABANCAY	ABANCAY	APURIMAC	39	M	NEGATIVE	NEGATIVE	0	NEGATIVE	0.546	NO
470	ABANCAY	ABANCAY	APURIMAC	18	F	NEGATIVE	NEGATIVE	0	NEGATIVE	0.556	NO
471	CIRCA	ABANCAY	APURIMAC	44	F	NEGATIVE	NEGATIVE	0	NEGATIVE	0.586	NO
472	CURAHUASI	ABANCAY	APURIMAC	46	F	NEGATIVE	NEGATIVE	0	NEGATIVE	0.59	NO
473	ABANCAY	ABANCAY	APURIMAC	23	M	NEGATIVE	NEGATIVE	0	NEGATIVE	0.598	NO
474	SAN PEDRO DE CACHORA	ABANCAY	APURIMAC	55	F	NEGATIVE	NEGATIVE	0	NEGATIVE	0.602	NO
475	ABANCAY	ABANCAY	APURIMAC	26	F	NEGATIVE	NEGATIVE	0	NEGATIVE	0.606	NO
476	ABANCAY	ABANCAY	APURIMAC	67	M	NEGATIVE	NEGATIVE	0	NEGATIVE	0.607	NO
477	ABANCAY	ABANCAY	APURIMAC	43	F	NEGATIVE	NEGATIVE	0	NEGATIVE	0.618	NO
478	CURAHUASI	ABANCAY	APURIMAC	40	M	NEGATIVE	NEGATIVE	0	NEGATIVE	0.635	NO
479	ABANCAY	ABANCAY	APURIMAC	21	F	NEGATIVE	NEGATIVE	0	NEGATIVE	0.64	NO
480	ABANCAY	ABANCAY	APURIMAC	46	F	NEGATIVE	NEGATIVE	0	NEGATIVE	0.643	NO
481	CURAHUASI	ABANCAY	APURIMAC	34	M	NEGATIVE	NEGATIVE	0	NEGATIVE	0.667	NO
482	ABANCAY	ABANCAY	APURIMAC	38	F	NEGATIVE	NEGATIVE	0	NEGATIVE	0.669	NO
483	ABANCAY	ABANCAY	APURIMAC	32	F	NEGATIVE	NEGATIVE	0	NEGATIVE	0.672	NO
484	LAMBRAMA	ABANCAY	APURIMAC	26	F	NEGATIVE	NEGATIVE	0	NEGATIVE	0.716	NO
485	ABANCAY	ABANCAY	APURIMAC	36	F	NEGATIVE	NEGATIVE	0	NEGATIVE	0.719	NO
486	ABANCAY	ABANCAY	APURIMAC	5	F	NEGATIVE	NEGATIVE	0	NEGATIVE	0.106	NO
487	ABANCAY	ABANCAY	APURIMAC	31	F	NEGATIVE	NEGATIVE	0	NEGATIVE	0.758	NO
488	ABANCAY	ABANCAY	APURIMAC	23	F	NEGATIVE	NEGATIVE	0	NEGATIVE	0.761	NO
489	CURAHUASI	ABANCAY	APURIMAC	36	F	NEGATIVE	NEGATIVE	0	NEGATIVE	0.776	NO
490	SAN PEDRO DE CACHORA	ABANCAY	APURIMAC	26	F	NEGATIVE	NEGATIVE	0	NEGATIVE	0.781	NO
491	ABANCAY	ABANCAY	APURIMAC	5	M	NEGATIVE	NEGATIVE	0	NEGATIVE	0.296	NO
492	ABANCAY	ABANCAY	APURIMAC	25	F	NEGATIVE	NEGATIVE	0	NEGATIVE	0.802	NO
493	ABANCAY	ABANCAY	APURIMAC	46	M	NEGATIVE	NEGATIVE	0	NEGATIVE	0.815	NO
494	TAMBURCO	ABANCAY	APURIMAC	50	F	NEGATIVE	NEGATIVE	0	NEGATIVE	0.853	NO
495	ABANCAY	ABANCAY	APURIMAC	30	F	NEGATIVE	NEGATIVE	0	NEGATIVE	0.868	NO
496	LAMBRAMA	ABANCAY	APURIMAC	71	F	NEGATIVE	NEGATIVE	0	NEGATIVE	0.875	NO
497	ABANCAY	ABANCAY	APURIMAC	32	M	NEGATIVE	NEGATIVE	0	NEGATIVE	0.901	NO
498	CURAHUASI	ABANCAY	APURIMAC	59	F	NEGATIVE	NEGATIVE	0	NEGATIVE	0.902	NO
499	ABANCAY	ABANCAY	APURIMAC	31	M	NEGATIVE	NEGATIVE	0	NEGATIVE	0.904	NO
500	CURAHUASI	ABANCAY	APURIMAC	31	F	NEGATIVE	NEGATIVE	0	NEGATIVE	0.916	NO
501	CURAHUASI	ABANCAY	APURIMAC	25	M	NEGATIVE	NEGATIVE	0	NEGATIVE	0.92	NO
502	ABANCAY	ABANCAY	APURIMAC	5	F	NEGATIVE	NEGATIVE	0	NEGATIVE	0.72	NO
503	SAN PEDRO DE CACHORA	ABANCAY	APURIMAC	67	F	NEGATIVE	NEGATIVE	0	NEGATIVE	0.957	NO
504	SAN PEDRO DE CACHORA	ABANCAY	APURIMAC	32	M	NEGATIVE	NEGATIVE	0	NEGATIVE	0.976	NO
505	ABANCAY	ABANCAY	APURIMAC	18	F	NEGATIVE	NEGATIVE	0	NEGATIVE	0.987	NO
506	SAN PEDRO DE CACHORA	ABANCAY	APURIMAC	32	M	NEGATIVE	NEGATIVE	0	NEGATIVE	0.989	NO
507	ABANCAY	ABANCAY	APURIMAC	35	M	NEGATIVE	NEGATIVE	0	NEGATIVE	0.994	NO
508	ABANCAY	ABANCAY	APURIMAC	26	M	NEGATIVE	NEGATIVE	0	NEGATIVE	1.009	NO
509	ABANCAY	ABANCAY	APURIMAC	37	F	NEGATIVE	NEGATIVE	0	NEGATIVE	1.009	NO
510	SAN PEDRO DE CACHORA	ABANCAY	APURIMAC	42	M	NEGATIVE	NEGATIVE	0	NEGATIVE	1.039	NO
511	ABANCAY	ABANCAY	APURIMAC	5	F	NEGATIVE	NEGATIVE	0	NEGATIVE	1.625	NO
512	ABANCAY	ABANCAY	APURIMAC	26	F	NEGATIVE	NEGATIVE	0	NEGATIVE	1.055	NO
513	CURAHUASI	ABANCAY	APURIMAC	55	F	NEGATIVE	NEGATIVE	0	NEGATIVE	1.056	NO
514	ABANCAY	ABANCAY	APURIMAC	26	M	NEGATIVE	NEGATIVE	0	NEGATIVE	1.061	NO
515	ABANCAY	ABANCAY	APURIMAC	24	F	NEGATIVE	NEGATIVE	0	NEGATIVE	1.135	NO
516	ABANCAY	ABANCAY	APURIMAC	21	M	NEGATIVE	NEGATIVE	0	NEGATIVE	1.163	NO
517	ABANCAY	ABANCAY	APURIMAC	34	M	POSITIVE	POSITIVE	1	NEGATIVE	1.165	NO
518	ABANCAY	ABANCAY	APURIMAC	41	F	POSITIVE	POSITIVE	1	NEGATIVE	1.173	NO
519	ABANCAY	ABANCAY	APURIMAC	30	M	NEGATIVE	NEGATIVE	0	NEGATIVE	1.2	NO
520	ABANCAY	ABANCAY	APURIMAC	39	F	NEGATIVE	NEGATIVE	0	NEGATIVE	1.21	NO
521	ABANCAY	ABANCAY	APURIMAC	SIN DATO	F	NEGATIVE	NEGATIVE	0	NEGATIVE	1.217	NO
522	ABANCAY	ABANCAY	APURIMAC	25	M	NEGATIVE	NEGATIVE	0	NEGATIVE	1.239	NO
523	ABANCAY	ABANCAY	APURIMAC	51	F	POSITIVE	POSITIVE	1	NEGATIVE	1.25	NO
524	ABANCAY	ABANCAY	APURIMAC	25	M	NEGATIVE	NEGATIVE	0	NEGATIVE	1.253	NO
525	ABANCAY	ABANCAY	APURIMAC	41	F	NEGATIVE	NEGATIVE	0	NEGATIVE	1.26	NO
526	ABANCAY	ABANCAY	APURIMAC	65	M	POSITIVE	POSITIVE	1	NEGATIVE	1.262	NO
527	ABANCAY	ABANCAY	APURIMAC	38	F	NEGATIVE	NEGATIVE	0	NEGATIVE	1.276	NO
528	HUANIPACA	ABANCAY	APURIMAC	44	F	NEGATIVE	NEGATIVE	0	NEGATIVE	1.331	NO
529	ABANCAY	ABANCAY	APURIMAC	24	M	NEGATIVE	NEGATIVE	0	NEGATIVE	1.332	NO
530	ABANCAY	ABANCAY	APURIMAC	18	F	NEGATIVE	NEGATIVE	0	NEGATIVE	1.348	NO
531	ABANCAY	ABANCAY	APURIMAC	27	F	NEGATIVE	NEGATIVE	0	NEGATIVE	1.349	NO
532	SAN PEDRO DE CACHORA	ABANCAY	APURIMAC	18	M	NEGATIVE	NEGATIVE	0	NEGATIVE	1.361	NO
533	ABANCAY	ABANCAY	APURIMAC	37	F	NEGATIVE	NEGATIVE	0	NEGATIVE	1.376	NO
534	ABANCAY	ABANCAY	APURIMAC	SIN DATO	F	NEGATIVE	NEGATIVE	0	NEGATIVE	1.408	NO
535	ABANCAY	ABANCAY	APURIMAC	40	F	NEGATIVE	NEGATIVE	0	NEGATIVE	1.419	NO
536	LAMBRAMA	ABANCAY	APURIMAC	24	F	NEGATIVE	NEGATIVE	0	NEGATIVE	1.42	NO
537	ABANCAY	ABANCAY	APURIMAC	34	F	NEGATIVE	NEGATIVE	0	NEGATIVE	1.443	NO
538	ABANCAY	ABANCAY	APURIMAC	58	M	NEGATIVE	NEGATIVE	0	NEGATIVE	1.476	NO
539	ABANCAY	ABANCAY	APURIMAC	21	F	NEGATIVE	NEGATIVE	0	NEGATIVE	1.512	NO
540	ABANCAY	ABANCAY	APURIMAC	52	M	NEGATIVE	NEGATIVE	0	NEGATIVE	1.543	NO
541	ABANCAY	ABANCAY	APURIMAC	37	F	POSITIVE	POSITIVE	1	NEGATIVE	1.566	NO
542	ABANCAY	ABANCAY	APURIMAC	37	F	NEGATIVE	NEGATIVE	0	NEGATIVE	1.59	NO
543	ABANCAY	ABANCAY	APURIMAC	20	F	NEGATIVE	NEGATIVE	0	NEGATIVE	1.603	NO
544	HUANIPACA	ABANCAY	APURIMAC	5	F	NEGATIVE	NEGATIVE	0	NEGATIVE	4.046	NO
545	ABANCAY	ABANCAY	APURIMAC	SIN DATO	F	NEGATIVE	NEGATIVE	0	NEGATIVE	1.646	NO
546	SAN PEDRO DE CACHORA	ABANCAY	APURIMAC	73	M	NEGATIVE	NEGATIVE	0	NEGATIVE	1.687	NO
547	CURAHUASI	ABANCAY	APURIMAC	23	F	NEGATIVE	NEGATIVE	0	NEGATIVE	1.688	NO
548	ABANCAY	ABANCAY	APURIMAC	5	F	NEGATIVE	NEGATIVE	0	NEGATIVE	6.874	NO
549	ABANCAY	ABANCAY	APURIMAC	51	F	NEGATIVE	NEGATIVE	0	NEGATIVE	1.751	NO
550	ABANCAY	ABANCAY	APURIMAC	38	F	NEGATIVE	NEGATIVE	0	NEGATIVE	1.765	NO
551	LAMBRAMA	ABANCAY	APURIMAC	43	F	NEGATIVE	NEGATIVE	0	NEGATIVE	1.801	NO
552	ABANCAY	ABANCAY	APURIMAC	5	F	NEGATIVE	NEGATIVE	0	POSITIVE	11.92	SI
553	ABANCAY	ABANCAY	APURIMAC	28	F	POSITIVE	POSITIVE	1	NEGATIVE	1.892	NO
554	ABANCAY	ABANCAY	APURIMAC	SIN DATO	F	NEGATIVE	NEGATIVE	0	NEGATIVE	1.913	NO
555	ABANCAY	ABANCAY	APURIMAC	51	M	NEGATIVE	NEGATIVE	0	NEGATIVE	1.924	NO
556	HUANIPACA	ABANCAY	APURIMAC	5	F	NEGATIVE	NEGATIVE	0	POSITIVE	26.93	SI
557	ABANCAY	ABANCAY	APURIMAC	28	M	NEGATIVE	NEGATIVE	0	NEGATIVE	1.989	NO
558	SAN PEDRO DE CACHORA	ABANCAY	APURIMAC	33	F	NEGATIVE	NEGATIVE	0	NEGATIVE	2.006	NO
559	TAMBURCO	ABANCAY	APURIMAC	20	F	NEGATIVE	NEGATIVE	0	NEGATIVE	2.103	NO
560	ABANCAY	ABANCAY	APURIMAC	29	F	NEGATIVE	NEGATIVE	0	NEGATIVE	2.104	NO
561	CURAHUASI	ABANCAY	APURIMAC	30	M	NEGATIVE	NEGATIVE	0	NEGATIVE	2.106	NO
562	LAMBRAMA	ABANCAY	APURIMAC	30	M	NEGATIVE	NEGATIVE	0	NEGATIVE	2.133	NO
563	ABANCAY	ABANCAY	APURIMAC	39	F	NEGATIVE	NEGATIVE	0	NEGATIVE	2.213	NO
564	CURAHUASI	ABANCAY	APURIMAC	33	F	NEGATIVE	NEGATIVE	0	NEGATIVE	2.23	NO
565	ABANCAY	ABANCAY	APURIMAC	74	F	NEGATIVE	NEGATIVE	0	NEGATIVE	2.238	NO
566	ABANCAY	ABANCAY	APURIMAC	20	F	NEGATIVE	NEGATIVE	0	NEGATIVE	2.277	NO
567	ABANCAY	ABANCAY	APURIMAC	41	F	NEGATIVE	NEGATIVE	0	NEGATIVE	2.279	NO
568	ABANCAY	ABANCAY	APURIMAC	35	F	POSITIVE	POSITIVE	1	NEGATIVE	2.364	NO
569	ABANCAY	ABANCAY	APURIMAC	30	M	NEGATIVE	NEGATIVE	0	NEGATIVE	2.402	NO
570	CURAHUASI	ABANCAY	APURIMAC	24	F	NEGATIVE	NEGATIVE	0	NEGATIVE	2.426	NO
571	ABANCAY	ABANCAY	APURIMAC	35	F	NEGATIVE	NEGATIVE	0	NEGATIVE	2.445	NO
572	ABANCAY	ABANCAY	APURIMAC	25	M	NEGATIVE	NEGATIVE	0	NEGATIVE	2.515	NO
573	TAMBURCO	ABANCAY	APURIMAC	38	F	NEGATIVE	NEGATIVE	0	NEGATIVE	2.561	NO
574	SAN PEDRO DE CACHORA	ABANCAY	APURIMAC	59	F	NEGATIVE	NEGATIVE	0	NEGATIVE	2.624	NO
575	ABANCAY	ABANCAY	APURIMAC	33	F	NEGATIVE	NEGATIVE	0	NEGATIVE	2.668	NO
576	HUANIPACA	ABANCAY	APURIMAC	37	F	NEGATIVE	NEGATIVE	0	NEGATIVE	2.668	NO
577	SAN PEDRO DE CACHORA	ABANCAY	APURIMAC	71	F	NEGATIVE	NEGATIVE	0	NEGATIVE	2.708	NO
578	ABANCAY	ABANCAY	APURIMAC	5	F	NEGATIVE	POSITIVE	1	POSITIVE	27.77	SI
579	ABANCAY	ABANCAY	APURIMAC	75	F	NEGATIVE	NEGATIVE	0	NEGATIVE	2.77	NO
580	HUANIPACA	ABANCAY	APURIMAC	34	F	NEGATIVE	NEGATIVE	0	NEGATIVE	2.798	NO
581	ABANCAY	ABANCAY	APURIMAC	28	F	NEGATIVE	NEGATIVE	0	NEGATIVE	2.809	NO
582	HUANIPACA	ABANCAY	APURIMAC	35	M	NEGATIVE	NEGATIVE	0	NEGATIVE	2.874	NO
583	CURAHUASI	ABANCAY	APURIMAC	66	M	POSITIVE	POSITIVE	1	NEGATIVE	2.879	NO
584	ABANCAY	ABANCAY	APURIMAC	24	M	NEGATIVE	NEGATIVE	0	NEGATIVE	2.964	NO
585	ABANCAY	ABANCAY	APURIMAC	43	F	NEGATIVE	NEGATIVE	0	NEGATIVE	2.974	NO
586	ABANCAY	ABANCAY	APURIMAC	24	F	NEGATIVE	NEGATIVE	0	NEGATIVE	2.985	NO
587	ABANCAY	ABANCAY	APURIMAC	71	M	NEGATIVE	NEGATIVE	0	NEGATIVE	2.997	NO
588	ABANCAY	ABANCAY	APURIMAC	24	F	NEGATIVE	NEGATIVE	0	NEGATIVE	3.08	NO
589	ABANCAY	ABANCAY	APURIMAC	28	F	NEGATIVE	NEGATIVE	0	NEGATIVE	3.113	NO
590	ABANCAY	ABANCAY	APURIMAC	31	F	NEGATIVE	NEGATIVE	0	NEGATIVE	3.118	NO
591	ABANCAY	ABANCAY	APURIMAC	47	F	NEGATIVE	NEGATIVE	0	NEGATIVE	3.129	NO
592	CURAHUASI	ABANCAY	APURIMAC	28	F	NEGATIVE	NEGATIVE	0	NEGATIVE	3.149	NO
593	HUANIPACA	ABANCAY	APURIMAC	41	F	NEGATIVE	NEGATIVE	0	NEGATIVE	3.174	NO
594	ABANCAY	ABANCAY	APURIMAC	21	M	NEGATIVE	NEGATIVE	0	NEGATIVE	3.19	NO
595	ABANCAY	ABANCAY	APURIMAC	38	F	NEGATIVE	NEGATIVE	0	NEGATIVE	3.19	NO
596	ABANCAY	ABANCAY	APURIMAC	26	F	NEGATIVE	NEGATIVE	0	NEGATIVE	3.194	NO
597	ABANCAY	ABANCAY	APURIMAC	37	F	NEGATIVE	NEGATIVE	0	NEGATIVE	3.197	NO
598	ABANCAY	ABANCAY	APURIMAC	5	F	NEGATIVE	NEGATIVE	0	POSITIVE	41.1	SI
599	ABANCAY	ABANCAY	APURIMAC	29	M	NEGATIVE	NEGATIVE	0	NEGATIVE	3.315	NO
600	ABANCAY	ABANCAY	APURIMAC	24	F	NEGATIVE	NEGATIVE	0	NEGATIVE	3.323	NO
601	SAN PEDRO DE CACHORA	ABANCAY	APURIMAC	46	F	NEGATIVE	NEGATIVE	0	NEGATIVE	3.4	NO
602	CURAHUASI	ABANCAY	APURIMAC	40	M	NEGATIVE	NEGATIVE	0	NEGATIVE	3.517	NO
603	ABANCAY	ABANCAY	APURIMAC	37	F	NEGATIVE	NEGATIVE	0	NEGATIVE	3.6	NO
604	ABANCAY	ABANCAY	APURIMAC	25	M	NEGATIVE	NEGATIVE	0	NEGATIVE	3.663	NO
605	HUANIPACA	ABANCAY	APURIMAC	49	F	NEGATIVE	NEGATIVE	0	NEGATIVE	3.667	NO
606	ABANCAY	ABANCAY	APURIMAC	42	F	NEGATIVE	NEGATIVE	0	NEGATIVE	3.717	NO
607	ABANCAY	ABANCAY	APURIMAC	34	F	NEGATIVE	NEGATIVE	0	NEGATIVE	3.749	NO
608	HUANIPACA	ABANCAY	APURIMAC	35	F	NEGATIVE	NEGATIVE	0	NEGATIVE	3.84	NO
609	CHACOCHE	ABANCAY	APURIMAC	29	F	NEGATIVE	NEGATIVE	0	NEGATIVE	3.884	NO
610	ABANCAY	ABANCAY	APURIMAC	26	F	NEGATIVE	NEGATIVE	0	NEGATIVE	3.885	NO
611	ABANCAY	ABANCAY	APURIMAC	5	F	NEGATIVE	NEGATIVE	0	POSITIVE	42.1	SI
612	ABANCAY	ABANCAY	APURIMAC	59	F	NEGATIVE	NEGATIVE	0	NEGATIVE	4.046	NO
613	ABANCAY	ABANCAY	APURIMAC	5	F	NEGATIVE	NEGATIVE	0	POSITIVE	145	SI
614	TAMBURCO	ABANCAY	APURIMAC	5	M	NEGATIVE	POSITIVE	1	POSITIVE	190	SI
615	ABANCAY	ABANCAY	APURIMAC	46	M	NEGATIVE	POSITIVE	1	INDETERMINATE	4.101	NO
616	CURAHUASI	ABANCAY	APURIMAC	38	M	NEGATIVE	NEGATIVE	0	NEGATIVE	4.158	NO
617	ABANCAY	ABANCAY	APURIMAC	44	F	NEGATIVE	NEGATIVE	0	NEGATIVE	4.164	NO
618	ABANCAY	ABANCAY	APURIMAC	48	F	NEGATIVE	NEGATIVE	0	NEGATIVE	4.257	NO
619	CURAHUASI	ABANCAY	APURIMAC	65	F	NEGATIVE	POSITIVE	1	INDETERMINATE	4.264	NO
620	ABANCAY	ABANCAY	APURIMAC	64	F	NEGATIVE	POSITIVE	1	INDETERMINATE	4.292	NO
621	ABANCAY	ABANCAY	APURIMAC	45	M	NEGATIVE	NEGATIVE	0	NEGATIVE	4.306	NO
622	ABANCAY	ABANCAY	APURIMAC	6	M	NEGATIVE	NEGATIVE	0	NEGATIVE	0	NO
623	ABANCAY	ABANCAY	APURIMAC	38	F	NEGATIVE	NEGATIVE	0	NEGATIVE	4.434	NO
624	CURAHUASI	ABANCAY	APURIMAC	85	M	NEGATIVE	POSITIVE	1	INDETERMINATE	4.474	NO
625	ABANCAY	ABANCAY	APURIMAC	64	F	NEGATIVE	POSITIVE	1	INDETERMINATE	4.548	NO
626	HUANIPACA	ABANCAY	APURIMAC	6	F	NEGATIVE	NEGATIVE	0	NEGATIVE	0.146	NO
627	ABANCAY	ABANCAY	APURIMAC	6	M	NEGATIVE	NEGATIVE	0	NEGATIVE	1.876	NO
628	ABANCAY	ABANCAY	APURIMAC	6	F	NEGATIVE	NEGATIVE	0	NEGATIVE	4.094	NO
629	ABANCAY	ABANCAY	APURIMAC	6	F	NEGATIVE	NEGATIVE	0	NEGATIVE	6.012	NO
630	ABANCAY	ABANCAY	APURIMAC	66	F	NEGATIVE	NEGATIVE	0	NEGATIVE	4.811	NO
631	ABANCAY	ABANCAY	APURIMAC	36	M	NEGATIVE	NEGATIVE	0	NEGATIVE	4.82	NO
632	ABANCAY	ABANCAY	APURIMAC	73	M	NEGATIVE	POSITIVE	1	INDETERMINATE	4.863	NO
633	ABANCAY	ABANCAY	APURIMAC	25	F	NEGATIVE	NEGATIVE	0	NEGATIVE	4.879	NO
634	CURAHUASI	ABANCAY	APURIMAC	68	F	NEGATIVE	POSITIVE	1	INDETERMINATE	5.023	NO
635	TAMBURCO	ABANCAY	APURIMAC	6	F	NEGATIVE	NEGATIVE	0	POSITIVE	14.05	SI
636	TAMBURCO	ABANCAY	APURIMAC	31	F	NEGATIVE	NEGATIVE	0	NEGATIVE	5.212	NO
637	CURAHUASI	ABANCAY	APURIMAC	28	F	NEGATIVE	NEGATIVE	0	NEGATIVE	5.24	NO
638	CURAHUASI	ABANCAY	APURIMAC	41	M	NEGATIVE	NEGATIVE	0	NEGATIVE	5.258	NO
639	CURAHUASI	ABANCAY	APURIMAC	25	F	NEGATIVE	NEGATIVE	0	NEGATIVE	5.269	NO
640	ABANCAY	ABANCAY	APURIMAC	25	M	POSITIVE	POSITIVE	1	NEGATIVE	5.269	NO
641	ABANCAY	ABANCAY	APURIMAC	76	M	NEGATIVE	POSITIVE	1	INDETERMINATE	5.282	NO
642	HUANIPACA	ABANCAY	APURIMAC	47	F	NEGATIVE	NEGATIVE	0	NEGATIVE	5.339	NO
643	ABANCAY	ABANCAY	APURIMAC	25	M	NEGATIVE	NEGATIVE	0	NEGATIVE	5.374	NO
644	TAMBURCO	ABANCAY	APURIMAC	27	F	NEGATIVE	NEGATIVE	0	NEGATIVE	5.46	NO
645	ABANCAY	ABANCAY	APURIMAC	38	M	NEGATIVE	POSITIVE	1	INDETERMINATE	5.612	NO
646	ABANCAY	ABANCAY	APURIMAC	34	M	NEGATIVE	POSITIVE	1	INDETERMINATE	5.615	NO
647	ABANCAY	ABANCAY	APURIMAC	47	M	NEGATIVE	POSITIVE	1	INDETERMINATE	5.693	NO
648	ABANCAY	ABANCAY	APURIMAC	48	F	POSITIVE	POSITIVE	1	NEGATIVE	5.711	NO
649	ABANCAY	ABANCAY	APURIMAC	55	F	NEGATIVE	NEGATIVE	0	NEGATIVE	5.718	NO
650	ABANCAY	ABANCAY	APURIMAC	55	F	NEGATIVE	POSITIVE	1	INDETERMINATE	5.765	NO
651	CURAHUASI	ABANCAY	APURIMAC	54	F	NEGATIVE	NEGATIVE	0	NEGATIVE	5.803	NO
652	ABANCAY	ABANCAY	APURIMAC	46	F	NEGATIVE	POSITIVE	1	INDETERMINATE	5.836	NO
653	ABANCAY	ABANCAY	APURIMAC	32	F	POSITIVE	POSITIVE	1	NEGATIVE	5.859	NO
654	ABANCAY	ABANCAY	APURIMAC	SIN DATO	F	NEGATIVE	NEGATIVE	0	NEGATIVE	5.917	NO
655	ABANCAY	ABANCAY	APURIMAC	54	M	NEGATIVE	POSITIVE	1	INDETERMINATE	5.929	NO
656	ABANCAY	ABANCAY	APURIMAC	41	F	NEGATIVE	POSITIVE	1	INDETERMINATE	5.969	NO
657	ABANCAY	ABANCAY	APURIMAC	6	F	NEGATIVE	POSITIVE	1	POSITIVE	16.48	SI
658	ABANCAY	ABANCAY	APURIMAC	57	F	NEGATIVE	POSITIVE	1	INDETERMINATE	6.035	NO
659	TAMBURCO	ABANCAY	APURIMAC	71	F	NEGATIVE	POSITIVE	1	INDETERMINATE	6.076	NO
660	CURAHUASI	ABANCAY	APURIMAC	31	F	NEGATIVE	NEGATIVE	0	NEGATIVE	6.202	NO
661	CURAHUASI	ABANCAY	APURIMAC	35	F	NEGATIVE	POSITIVE	1	INDETERMINATE	6.244	NO
662	CURAHUASI	ABANCAY	APURIMAC	50	M	NEGATIVE	POSITIVE	1	INDETERMINATE	6.351	NO
663	ABANCAY	ABANCAY	APURIMAC	55	F	NEGATIVE	POSITIVE	1	INDETERMINATE	6.351	NO
664	CIRCA	ABANCAY	APURIMAC	50	M	NEGATIVE	POSITIVE	1	INDETERMINATE	6.384	NO
665	ABANCAY	ABANCAY	APURIMAC	54	F	NEGATIVE	POSITIVE	1	INDETERMINATE	6.442	NO
666	ABANCAY	ABANCAY	APURIMAC	47	F	NEGATIVE	POSITIVE	1	INDETERMINATE	6.564	NO
667	TAMBURCO	ABANCAY	APURIMAC	35	F	NEGATIVE	POSITIVE	1	INDETERMINATE	6.638	NO
668	LAMBRAMA	ABANCAY	APURIMAC	47	F	NEGATIVE	POSITIVE	1	INDETERMINATE	6.731	NO
669	ABANCAY	ABANCAY	APURIMAC	52	F	NEGATIVE	NEGATIVE	0	NEGATIVE	6.779	NO
670	ABANCAY	ABANCAY	APURIMAC	29	F	NEGATIVE	POSITIVE	1	INDETERMINATE	6.832	NO
671	ABANCAY	ABANCAY	APURIMAC	32	F	NEGATIVE	NEGATIVE	0	NEGATIVE	6.85	NO
672	ABANCAY	ABANCAY	APURIMAC	6	F	NEGATIVE	NEGATIVE	0	POSITIVE	59.68	SI
673	ABANCAY	ABANCAY	APURIMAC	51	F	NEGATIVE	POSITIVE	1	INDETERMINATE	6.936	NO
674	ABANCAY	ABANCAY	APURIMAC	91	M	NEGATIVE	POSITIVE	1	INDETERMINATE	7.051	NO
675	ABANCAY	ABANCAY	APURIMAC	28	F	NEGATIVE	NEGATIVE	0	NEGATIVE	7.077	NO
676	TAMBURCO	ABANCAY	APURIMAC	SIN DATO	F	NEGATIVE	POSITIVE	1	INDETERMINATE	7.103	NO
677	LAMBRAMA	ABANCAY	APURIMAC	76	M	NEGATIVE	POSITIVE	1	INDETERMINATE	7.156	NO
678	ABANCAY	ABANCAY	APURIMAC	62	F	NEGATIVE	POSITIVE	1	INDETERMINATE	7.263	NO
679	ABANCAY	ABANCAY	APURIMAC	60	F	NEGATIVE	POSITIVE	1	INDETERMINATE	7.443	NO
680	TAMBURCO	ABANCAY	APURIMAC	18	M	NEGATIVE	NEGATIVE	0	NEGATIVE	7.483	NO
681	CURAHUASI	ABANCAY	APURIMAC	72	F	NEGATIVE	POSITIVE	1	INDETERMINATE	7.513	NO
682	LAMBRAMA	ABANCAY	APURIMAC	27	M	NEGATIVE	POSITIVE	1	INDETERMINATE	7.688	NO
683	PICHIRHUA	ABANCAY	APURIMAC	51	M	NEGATIVE	POSITIVE	1	INDETERMINATE	7.819	NO
684	CURAHUASI	ABANCAY	APURIMAC	51	F	NEGATIVE	POSITIVE	1	INDETERMINATE	7.846	NO
685	ABANCAY	ABANCAY	APURIMAC	40	F	NEGATIVE	POSITIVE	1	INDETERMINATE	8.004	NO
686	CURAHUASI	ABANCAY	APURIMAC	42	F	NEGATIVE	NEGATIVE	0	NEGATIVE	8.078	NO
687	ABANCAY	ABANCAY	APURIMAC	37	F	NEGATIVE	POSITIVE	1	INDETERMINATE	8.082	NO
688	ABANCAY	ABANCAY	APURIMAC	26	M	NEGATIVE	NEGATIVE	0	NEGATIVE	8.161	NO
689	ABANCAY	ABANCAY	APURIMAC	35	F	NEGATIVE	NEGATIVE	0	NEGATIVE	8.192	NO
690	CURAHUASI	ABANCAY	APURIMAC	87	M	NEGATIVE	POSITIVE	1	INDETERMINATE	8.26	NO
691	ABANCAY	ABANCAY	APURIMAC	47	F	NEGATIVE	POSITIVE	1	INDETERMINATE	8.425	NO
692	ABANCAY	ABANCAY	APURIMAC	65	M	NEGATIVE	POSITIVE	1	INDETERMINATE	8.529	NO
693	CURAHUASI	ABANCAY	APURIMAC	52	F	NEGATIVE	NEGATIVE	0	NEGATIVE	8.594	NO
694	ABANCAY	ABANCAY	APURIMAC	94	F	NEGATIVE	POSITIVE	1	INDETERMINATE	8.605	NO
695	ABANCAY	ABANCAY	APURIMAC	57	F	NEGATIVE	POSITIVE	1	INDETERMINATE	8.615	NO
696	ABANCAY	ABANCAY	APURIMAC	SIN DATO	F	NEGATIVE	POSITIVE	1	INDETERMINATE	8.698	NO
697	ABANCAY	ABANCAY	APURIMAC	66	F	NEGATIVE	POSITIVE	1	INDETERMINATE	8.845	NO
698	CURAHUASI	ABANCAY	APURIMAC	83	M	NEGATIVE	POSITIVE	1	INDETERMINATE	8.862	NO
699	CURAHUASI	ABANCAY	APURIMAC	6	M	NEGATIVE	NEGATIVE	0	POSITIVE	94.1	SI
700	CURAHUASI	ABANCAY	APURIMAC	69	M	NEGATIVE	POSITIVE	1	INDETERMINATE	8.885	NO
701	HUANIPACA	ABANCAY	APURIMAC	6	F	NEGATIVE	NEGATIVE	0	POSITIVE	119.1	SI
702	ABANCAY	ABANCAY	APURIMAC	22	M	NEGATIVE	NEGATIVE	0	NEGATIVE	8.992	NO
703	ABANCAY	ABANCAY	APURIMAC	78	M	NEGATIVE	POSITIVE	1	INDETERMINATE	9.156	NO
704	ABANCAY	ABANCAY	APURIMAC	40	M	NEGATIVE	POSITIVE	1	INDETERMINATE	9.219	NO
705	ABANCAY	ABANCAY	APURIMAC	26	M	NEGATIVE	NEGATIVE	0	NEGATIVE	9.336	NO
706	HUANIPACA	ABANCAY	APURIMAC	55	F	NEGATIVE	POSITIVE	1	INDETERMINATE	9.404	NO
707	ABANCAY	ABANCAY	APURIMAC	23	M	NEGATIVE	POSITIVE	1	INDETERMINATE	9.631	NO
708	CURAHUASI	ABANCAY	APURIMAC	30	F	NEGATIVE	POSITIVE	1	INDETERMINATE	9.655	NO
709	LAMBRAMA	ABANCAY	APURIMAC	22	F	NEGATIVE	NEGATIVE	0	NEGATIVE	9.731	NO
710	ABANCAY	ABANCAY	APURIMAC	28	F	NEGATIVE	NEGATIVE	0	POSITIVE	10.07	SI
711	ABANCAY	ABANCAY	APURIMAC	54	F	NEGATIVE	POSITIVE	1	POSITIVE	10.11	SI
712	ABANCAY	ABANCAY	APURIMAC	44	M	NEGATIVE	POSITIVE	1	POSITIVE	10.17	SI
713	ABANCAY	ABANCAY	APURIMAC	49	F	NEGATIVE	POSITIVE	1	POSITIVE	10.18	SI
714	ABANCAY	ABANCAY	APURIMAC	48	F	NEGATIVE	POSITIVE	1	POSITIVE	10.2	SI
715	ABANCAY	ABANCAY	APURIMAC	38	F	NEGATIVE	POSITIVE	1	POSITIVE	10.22	SI
716	ABANCAY	ABANCAY	APURIMAC	62	M	NEGATIVE	POSITIVE	1	POSITIVE	10.25	SI
717	ABANCAY	ABANCAY	APURIMAC	37	M	NEGATIVE	POSITIVE	1	POSITIVE	10.27	SI
718	ABANCAY	ABANCAY	APURIMAC	49	F	NEGATIVE	POSITIVE	1	POSITIVE	10.27	SI
719	ABANCAY	ABANCAY	APURIMAC	44	F	NEGATIVE	POSITIVE	1	POSITIVE	10.28	SI
720	HUANIPACA	ABANCAY	APURIMAC	44	M	NEGATIVE	POSITIVE	1	POSITIVE	10.29	SI
721	ABANCAY	ABANCAY	APURIMAC	82	M	NEGATIVE	NEGATIVE	0	POSITIVE	10.37	SI
722	ABANCAY	ABANCAY	APURIMAC	57	F	NEGATIVE	POSITIVE	1	POSITIVE	10.4	SI
723	ABANCAY	ABANCAY	APURIMAC	70	M	NEGATIVE	POSITIVE	1	POSITIVE	10.4	SI
724	ABANCAY	ABANCAY	APURIMAC	72	F	NEGATIVE	POSITIVE	1	POSITIVE	10.41	SI
725	ABANCAY	ABANCAY	APURIMAC	18	F	NEGATIVE	NEGATIVE	0	POSITIVE	10.42	SI
726	ABANCAY	ABANCAY	APURIMAC	64	F	NEGATIVE	POSITIVE	1	POSITIVE	10.44	SI
727	ABANCAY	ABANCAY	APURIMAC	32	M	NEGATIVE	POSITIVE	1	POSITIVE	10.45	SI
728	ABANCAY	ABANCAY	APURIMAC	32	F	NEGATIVE	POSITIVE	1	POSITIVE	10.47	SI
729	ABANCAY	ABANCAY	APURIMAC	45	M	NEGATIVE	POSITIVE	1	POSITIVE	10.47	SI
730	ABANCAY	ABANCAY	APURIMAC	65	M	NEGATIVE	POSITIVE	1	POSITIVE	10.52	SI
731	ABANCAY	ABANCAY	APURIMAC	SIN DATO	F	NEGATIVE	POSITIVE	1	POSITIVE	10.53	SI
732	ABANCAY	ABANCAY	APURIMAC	44	F	NEGATIVE	NEGATIVE	0	POSITIVE	10.54	SI
733	ABANCAY	ABANCAY	APURIMAC	43	F	NEGATIVE	POSITIVE	1	POSITIVE	10.56	SI
734	ABANCAY	ABANCAY	APURIMAC	SIN DATO	F	NEGATIVE	POSITIVE	1	POSITIVE	10.57	SI
735	ABANCAY	ABANCAY	APURIMAC	25	M	NEGATIVE	NEGATIVE	0	POSITIVE	10.63	SI
736	ABANCAY	ABANCAY	APURIMAC	33	M	NEGATIVE	POSITIVE	1	POSITIVE	10.65	SI
737	ABANCAY	ABANCAY	APURIMAC	48	F	NEGATIVE	NEGATIVE	0	POSITIVE	10.71	SI
738	ABANCAY	ABANCAY	APURIMAC	74	F	NEGATIVE	POSITIVE	1	POSITIVE	10.76	SI
739	ABANCAY	ABANCAY	APURIMAC	63	M	NEGATIVE	POSITIVE	1	POSITIVE	10.77	SI
740	CURAHUASI	ABANCAY	APURIMAC	25	F	NEGATIVE	NEGATIVE	0	POSITIVE	10.82	SI
741	ABANCAY	ABANCAY	APURIMAC	21	F	NEGATIVE	NEGATIVE	0	POSITIVE	10.86	SI
742	ABANCAY	ABANCAY	APURIMAC	21	F	NEGATIVE	POSITIVE	1	POSITIVE	10.87	SI
743	ABANCAY	ABANCAY	APURIMAC	36	F	NEGATIVE	POSITIVE	1	POSITIVE	10.99	SI
744	ABANCAY	ABANCAY	APURIMAC	35	F	NEGATIVE	POSITIVE	1	POSITIVE	11.02	SI
745	TAMBURCO	ABANCAY	APURIMAC	62	M	NEGATIVE	POSITIVE	1	POSITIVE	11.03	SI
746	ABANCAY	ABANCAY	APURIMAC	47	F	NEGATIVE	POSITIVE	1	POSITIVE	11.08	SI
747	CURAHUASI	ABANCAY	APURIMAC	42	F	NEGATIVE	POSITIVE	1	POSITIVE	11.09	SI
748	HUANIPACA	ABANCAY	APURIMAC	52	M	NEGATIVE	POSITIVE	1	POSITIVE	11.12	SI
749	TAMBURCO	ABANCAY	APURIMAC	21	F	NEGATIVE	NEGATIVE	0	POSITIVE	11.13	SI
750	ABANCAY	ABANCAY	APURIMAC	37	F	NEGATIVE	POSITIVE	1	POSITIVE	11.13	SI
751	ABANCAY	ABANCAY	APURIMAC	59	M	NEGATIVE	POSITIVE	1	POSITIVE	11.14	SI
752	CURAHUASI	ABANCAY	APURIMAC	42	F	NEGATIVE	POSITIVE	1	POSITIVE	11.17	SI
753	ABANCAY	ABANCAY	APURIMAC	55	M	NEGATIVE	POSITIVE	1	POSITIVE	11.21	SI
754	ABANCAY	ABANCAY	APURIMAC	55	F	NEGATIVE	POSITIVE	1	POSITIVE	11.22	SI
755	SAN PEDRO DE CACHORA	ABANCAY	APURIMAC	65	M	NEGATIVE	POSITIVE	1	POSITIVE	11.23	SI
756	CURAHUASI	ABANCAY	APURIMAC	28	F	NEGATIVE	POSITIVE	1	POSITIVE	11.25	SI
757	CURAHUASI	ABANCAY	APURIMAC	65	F	NEGATIVE	POSITIVE	1	POSITIVE	11.26	SI
758	ABANCAY	ABANCAY	APURIMAC	45	F	NEGATIVE	POSITIVE	1	POSITIVE	11.28	SI
759	CURAHUASI	ABANCAY	APURIMAC	32	F	NEGATIVE	NEGATIVE	0	POSITIVE	11.29	SI
760	CURAHUASI	ABANCAY	APURIMAC	47	M	NEGATIVE	POSITIVE	1	POSITIVE	11.31	SI
761	ABANCAY	ABANCAY	APURIMAC	19	F	NEGATIVE	NEGATIVE	0	POSITIVE	11.41	SI
762	ABANCAY	ABANCAY	APURIMAC	57	F	NEGATIVE	POSITIVE	1	POSITIVE	11.44	SI
763	ABANCAY	ABANCAY	APURIMAC	47	M	NEGATIVE	POSITIVE	1	POSITIVE	11.45	SI
764	ABANCAY	ABANCAY	APURIMAC	37	F	NEGATIVE	POSITIVE	1	POSITIVE	11.47	SI
765	ABANCAY	ABANCAY	APURIMAC	53	F	NEGATIVE	POSITIVE	1	POSITIVE	11.48	SI
766	ABANCAY	ABANCAY	APURIMAC	48	F	NEGATIVE	POSITIVE	1	POSITIVE	11.5	SI
767	ABANCAY	ABANCAY	APURIMAC	74	M	NEGATIVE	POSITIVE	1	POSITIVE	11.53	SI
768	ABANCAY	ABANCAY	APURIMAC	28	M	NEGATIVE	NEGATIVE	0	POSITIVE	11.6	SI
769	CIRCA	ABANCAY	APURIMAC	65	F	NEGATIVE	NEGATIVE	0	POSITIVE	11.62	SI
770	ABANCAY	ABANCAY	APURIMAC	72	M	NEGATIVE	POSITIVE	1	POSITIVE	11.71	SI
771	PICHIRHUA	ABANCAY	APURIMAC	48	M	NEGATIVE	POSITIVE	1	POSITIVE	11.72	SI
772	CURAHUASI	ABANCAY	APURIMAC	94	M	NEGATIVE	POSITIVE	1	POSITIVE	11.72	SI
773	ABANCAY	ABANCAY	APURIMAC	29	M	NEGATIVE	POSITIVE	1	POSITIVE	11.73	SI
774	ABANCAY	ABANCAY	APURIMAC	68	F	NEGATIVE	POSITIVE	1	POSITIVE	11.74	SI
775	ABANCAY	ABANCAY	APURIMAC	61	M	NEGATIVE	POSITIVE	1	POSITIVE	11.75	SI
776	ABANCAY	ABANCAY	APURIMAC	64	M	NEGATIVE	POSITIVE	1	POSITIVE	11.75	SI
777	ABANCAY	ABANCAY	APURIMAC	6	M	NEGATIVE	NEGATIVE	0	POSITIVE	188	SI
778	CURAHUASI	ABANCAY	APURIMAC	39	F	NEGATIVE	NEGATIVE	0	POSITIVE	11.76	SI
779	ABANCAY	ABANCAY	APURIMAC	41	F	NEGATIVE	POSITIVE	1	POSITIVE	11.8	SI
780	CURAHUASI	ABANCAY	APURIMAC	26	F	NEGATIVE	NEGATIVE	0	POSITIVE	11.81	SI
781	ABANCAY	ABANCAY	APURIMAC	20	F	NEGATIVE	NEGATIVE	0	POSITIVE	11.84	SI
782	ABANCAY	ABANCAY	APURIMAC	58	F	NEGATIVE	POSITIVE	1	POSITIVE	11.85	SI
783	CURAHUASI	ABANCAY	APURIMAC	34	F	NEGATIVE	NEGATIVE	0	POSITIVE	11.91	SI
784	TAMBURCO	ABANCAY	APURIMAC	6	M	NEGATIVE	POSITIVE	1	POSITIVE	11.230	SI
785	ABANCAY	ABANCAY	APURIMAC	59	F	NEGATIVE	POSITIVE	1	POSITIVE	11.94	SI
786	CURAHUASI	ABANCAY	APURIMAC	48	M	NEGATIVE	POSITIVE	1	POSITIVE	12	SI
787	ABANCAY	ABANCAY	APURIMAC	54	F	NEGATIVE	POSITIVE	1	POSITIVE	12.2	SI
788	ABANCAY	ABANCAY	APURIMAC	41	F	NEGATIVE	POSITIVE	1	POSITIVE	12.24	SI
789	CURAHUASI	ABANCAY	APURIMAC	27	F	NEGATIVE	NEGATIVE	0	POSITIVE	12.33	SI
790	CURAHUASI	ABANCAY	APURIMAC	71	M	NEGATIVE	POSITIVE	1	POSITIVE	12.34	SI
791	ABANCAY	ABANCAY	APURIMAC	7	M	NEGATIVE	NEGATIVE	0	NEGATIVE	0	NO
792	ABANCAY	ABANCAY	APURIMAC	29	M	NEGATIVE	NEGATIVE	0	POSITIVE	12.4	SI
793	ABANCAY	ABANCAY	APURIMAC	47	F	NEGATIVE	NEGATIVE	0	POSITIVE	12.4	SI
794	ABANCAY	ABANCAY	APURIMAC	25	F	NEGATIVE	NEGATIVE	0	POSITIVE	12.46	SI
795	ABANCAY	ABANCAY	APURIMAC	46	F	NEGATIVE	POSITIVE	1	POSITIVE	12.57	SI
796	ABANCAY	ABANCAY	APURIMAC	7	M	NEGATIVE	NEGATIVE	0	NEGATIVE	0.29	NO
797	ABANCAY	ABANCAY	APURIMAC	26	F	NEGATIVE	POSITIVE	1	POSITIVE	12.58	SI
798	HUANIPACA	ABANCAY	APURIMAC	44	M	NEGATIVE	NEGATIVE	0	POSITIVE	12.6	SI
799	ABANCAY	ABANCAY	APURIMAC	18	M	NEGATIVE	NEGATIVE	0	POSITIVE	12.68	SI
800	HUANIPACA	ABANCAY	APURIMAC	42	F	NEGATIVE	NEGATIVE	0	POSITIVE	12.72	SI
801	LAMBRAMA	ABANCAY	APURIMAC	55	F	NEGATIVE	NEGATIVE	0	POSITIVE	12.83	SI
802	TAMBURCO	ABANCAY	APURIMAC	21	F	NEGATIVE	NEGATIVE	0	POSITIVE	12.99	SI
803	ABANCAY	ABANCAY	APURIMAC	30	F	NEGATIVE	NEGATIVE	0	POSITIVE	13	SI
804	ABANCAY	ABANCAY	APURIMAC	29	F	NEGATIVE	NEGATIVE	0	POSITIVE	13.03	SI
805	ABANCAY	ABANCAY	APURIMAC	30	F	NEGATIVE	POSITIVE	1	POSITIVE	13.05	SI
806	ABANCAY	ABANCAY	APURIMAC	23	M	NEGATIVE	NEGATIVE	0	POSITIVE	13.09	SI
807	CURAHUASI	ABANCAY	APURIMAC	37	F	NEGATIVE	POSITIVE	1	POSITIVE	13.13	SI
808	ABANCAY	ABANCAY	APURIMAC	36	F	NEGATIVE	POSITIVE	1	POSITIVE	13.22	SI
809	ABANCAY	ABANCAY	APURIMAC	58	F	NEGATIVE	NEGATIVE	0	POSITIVE	13.25	SI
810	HUANIPACA	ABANCAY	APURIMAC	66	F	NEGATIVE	POSITIVE	1	POSITIVE	13.4	SI
811	ABANCAY	ABANCAY	APURIMAC	44	F	NEGATIVE	POSITIVE	1	POSITIVE	13.54	SI
812	ABANCAY	ABANCAY	APURIMAC	7	F	NEGATIVE	NEGATIVE	0	POSITIVE	12.38	SI
813	HUANIPACA	ABANCAY	APURIMAC	50	M	NEGATIVE	POSITIVE	1	POSITIVE	13.79	SI
814	ABANCAY	ABANCAY	APURIMAC	7	M	NEGATIVE	POSITIVE	1	POSITIVE	184.8	SI
815	CURAHUASI	ABANCAY	APURIMAC	73	F	NEGATIVE	POSITIVE	1	POSITIVE	13.93	SI
816	SAN PEDRO DE CACHORA	ABANCAY	APURIMAC	32	F	NEGATIVE	NEGATIVE	0	POSITIVE	14	SI
817	ABANCAY	ABANCAY	APURIMAC	19	M	NEGATIVE	NEGATIVE	0	POSITIVE	14.02	SI
818	ABANCAY	ABANCAY	APURIMAC	7	F	NEGATIVE	NEGATIVE	0	POSITIVE	184.9	SI
819	TAMBURCO	ABANCAY	APURIMAC	75	M	NEGATIVE	NEGATIVE	0	POSITIVE	14.06	SI
820	TAMBURCO	ABANCAY	APURIMAC	19	F	NEGATIVE	NEGATIVE	0	POSITIVE	14.09	SI
821	ABANCAY	ABANCAY	APURIMAC	29	M	NEGATIVE	NEGATIVE	0	POSITIVE	14.09	SI
822	CURAHUASI	ABANCAY	APURIMAC	21	F	NEGATIVE	NEGATIVE	0	POSITIVE	14.1	SI
823	ABANCAY	ABANCAY	APURIMAC	7	M	NEGATIVE	NEGATIVE	0	POSITIVE	314.4	SI
824	ABANCAY	ABANCAY	APURIMAC	59	F	NEGATIVE	NEGATIVE	0	POSITIVE	14.25	SI
825	LAMBRAMA	ABANCAY	APURIMAC	49	F	NEGATIVE	NEGATIVE	0	POSITIVE	14.37	SI
826	CURAHUASI	ABANCAY	APURIMAC	69	M	NEGATIVE	POSITIVE	1	POSITIVE	14.44	SI
827	HUANIPACA	ABANCAY	APURIMAC	42	M	NEGATIVE	NEGATIVE	0	POSITIVE	14.45	SI
828	ABANCAY	ABANCAY	APURIMAC	34	M	NEGATIVE	POSITIVE	1	POSITIVE	14.47	SI
829	ABANCAY	ABANCAY	APURIMAC	19	M	NEGATIVE	NEGATIVE	0	POSITIVE	14.49	SI
830	ABANCAY	ABANCAY	APURIMAC	87	F	NEGATIVE	POSITIVE	1	POSITIVE	14.51	SI
831	ABANCAY	ABANCAY	APURIMAC	28	F	NEGATIVE	NEGATIVE	0	POSITIVE	14.74	SI
832	SAN PEDRO DE CACHORA	ABANCAY	APURIMAC	7	F	NEGATIVE	NEGATIVE	0	POSITIVE	319.5	SI
833	ABANCAY	ABANCAY	APURIMAC	19	F	NEGATIVE	NEGATIVE	0	POSITIVE	14.95	SI
834	ABANCAY	ABANCAY	APURIMAC	65	M	NEGATIVE	POSITIVE	1	POSITIVE	14.99	SI
835	HUANIPACA	ABANCAY	APURIMAC	48	F	NEGATIVE	POSITIVE	1	POSITIVE	15.02	SI
836	HUANIPACA	ABANCAY	APURIMAC	44	F	NEGATIVE	NEGATIVE	0	POSITIVE	15.06	SI
837	SAN PEDRO DE CACHORA	ABANCAY	APURIMAC	52	M	NEGATIVE	POSITIVE	1	POSITIVE	15.07	SI
838	ABANCAY	ABANCAY	APURIMAC	47	M	NEGATIVE	POSITIVE	1	POSITIVE	15.08	SI
839	CIRCA	ABANCAY	APURIMAC	38	F	NEGATIVE	POSITIVE	1	POSITIVE	15.15	SI
840	TAMBURCO	ABANCAY	APURIMAC	28	M	NEGATIVE	NEGATIVE	0	POSITIVE	15.18	SI
841	ABANCAY	ABANCAY	APURIMAC	27	F	NEGATIVE	NEGATIVE	0	POSITIVE	15.2	SI
842	SAN PEDRO DE CACHORA	ABANCAY	APURIMAC	60	F	NEGATIVE	POSITIVE	1	POSITIVE	15.27	SI
843	ABANCAY	ABANCAY	APURIMAC	33	F	NEGATIVE	NEGATIVE	0	POSITIVE	15.32	SI
844	ABANCAY	ABANCAY	APURIMAC	46	M	NEGATIVE	NEGATIVE	0	POSITIVE	15.39	SI
845	TAMBURCO	ABANCAY	APURIMAC	26	M	NEGATIVE	NEGATIVE	0	POSITIVE	15.53	SI
846	ABANCAY	ABANCAY	APURIMAC	22	M	NEGATIVE	NEGATIVE	0	POSITIVE	15.56	SI
847	ABANCAY	ABANCAY	APURIMAC	59	F	NEGATIVE	NEGATIVE	0	POSITIVE	15.58	SI
848	CURAHUASI	ABANCAY	APURIMAC	73	M	NEGATIVE	POSITIVE	1	POSITIVE	15.58	SI
849	ABANCAY	ABANCAY	APURIMAC	SIN DATO	F	NEGATIVE	POSITIVE	1	POSITIVE	15.58	SI
850	TAMBURCO	ABANCAY	APURIMAC	8	M	NEGATIVE	POSITIVE	1	POSITIVE	17.37	SI
851	ABANCAY	ABANCAY	APURIMAC	8	M	NEGATIVE	NEGATIVE	0	POSITIVE	18.705	SI
852	CURAHUASI	ABANCAY	APURIMAC	25	F	NEGATIVE	NEGATIVE	0	POSITIVE	15.72	SI
853	HUANIPACA	ABANCAY	APURIMAC	49	F	NEGATIVE	NEGATIVE	0	POSITIVE	15.77	SI
854	ABANCAY	ABANCAY	APURIMAC	18	M	NEGATIVE	POSITIVE	1	POSITIVE	15.91	SI
855	ABANCAY	ABANCAY	APURIMAC	58	F	NEGATIVE	NEGATIVE	0	POSITIVE	15.91	SI
856	ABANCAY	ABANCAY	APURIMAC	8	F	NEGATIVE	NEGATIVE	0	POSITIVE	58.65	SI
857	CURAHUASI	ABANCAY	APURIMAC	46	F	NEGATIVE	POSITIVE	1	POSITIVE	16.08	SI
858	ABANCAY	ABANCAY	APURIMAC	65	M	NEGATIVE	POSITIVE	1	POSITIVE	16.16	SI
859	ABANCAY	ABANCAY	APURIMAC	22	F	NEGATIVE	NEGATIVE	0	POSITIVE	16.2	SI
860	ABANCAY	ABANCAY	APURIMAC	61	F	NEGATIVE	POSITIVE	1	POSITIVE	16.23	SI
861	ABANCAY	ABANCAY	APURIMAC	58	F	NEGATIVE	POSITIVE	1	POSITIVE	16.34	SI
862	ABANCAY	ABANCAY	APURIMAC	8	M	NEGATIVE	NEGATIVE	0	POSITIVE	147.9	SI
863	TAMBURCO	ABANCAY	APURIMAC	33	F	NEGATIVE	NEGATIVE	0	POSITIVE	16.53	SI
864	ABANCAY	ABANCAY	APURIMAC	63	F	NEGATIVE	POSITIVE	1	POSITIVE	16.54	SI
865	CURAHUASI	ABANCAY	APURIMAC	69	M	NEGATIVE	POSITIVE	1	POSITIVE	16.55	SI
866	ABANCAY	ABANCAY	APURIMAC	58	M	NEGATIVE	NEGATIVE	0	POSITIVE	16.64	SI
867	ABANCAY	ABANCAY	APURIMAC	21	F	NEGATIVE	NEGATIVE	0	POSITIVE	16.67	SI
868	SAN PEDRO DE CACHORA	ABANCAY	APURIMAC	35	M	NEGATIVE	NEGATIVE	0	POSITIVE	16.72	SI
869	ABANCAY	ABANCAY	APURIMAC	46	F	NEGATIVE	POSITIVE	1	POSITIVE	16.73	SI
870	ABANCAY	ABANCAY	APURIMAC	67	M	NEGATIVE	POSITIVE	1	POSITIVE	16.73	SI
871	ABANCAY	ABANCAY	APURIMAC	18	M	NEGATIVE	NEGATIVE	0	POSITIVE	16.74	SI
872	ABANCAY	ABANCAY	APURIMAC	42	M	NEGATIVE	NEGATIVE	0	POSITIVE	16.76	SI
873	CURAHUASI	ABANCAY	APURIMAC	50	F	NEGATIVE	POSITIVE	1	POSITIVE	16.76	SI
874	ABANCAY	ABANCAY	APURIMAC	68	F	NEGATIVE	POSITIVE	1	POSITIVE	16.77	SI
875	ABANCAY	ABANCAY	APURIMAC	33	F	NEGATIVE	NEGATIVE	0	POSITIVE	16.85	SI
876	ABANCAY	ABANCAY	APURIMAC	73	F	NEGATIVE	POSITIVE	1	POSITIVE	16.85	SI
877	ABANCAY	ABANCAY	APURIMAC	26	F	NEGATIVE	NEGATIVE	0	POSITIVE	16.89	SI
878	ABANCAY	ABANCAY	APURIMAC	46	F	NEGATIVE	POSITIVE	1	POSITIVE	16.93	SI
879	ABANCAY	ABANCAY	APURIMAC	32	F	NEGATIVE	NEGATIVE	0	POSITIVE	17.1	SI
880	HUANIPACA	ABANCAY	APURIMAC	56	F	NEGATIVE	POSITIVE	1	POSITIVE	17.17	SI
881	ABANCAY	ABANCAY	APURIMAC	65	M	NEGATIVE	POSITIVE	1	POSITIVE	17.18	SI
882	ABANCAY	ABANCAY	APURIMAC	50	F	NEGATIVE	POSITIVE	1	POSITIVE	17.2	SI
883	ABANCAY	ABANCAY	APURIMAC	44	M	NEGATIVE	POSITIVE	1	POSITIVE	17.22	SI
884	ABANCAY	ABANCAY	APURIMAC	35	M	NEGATIVE	NEGATIVE	0	POSITIVE	17.35	SI
885	HUANIPACA	ABANCAY	APURIMAC	8	M	NEGATIVE	NEGATIVE	0	POSITIVE	148.5	SI
886	ABANCAY	ABANCAY	APURIMAC	67	M	NEGATIVE	POSITIVE	1	POSITIVE	17.47	SI
887	ABANCAY	ABANCAY	APURIMAC	59	M	NEGATIVE	POSITIVE	1	POSITIVE	17.5	SI
888	ABANCAY	ABANCAY	APURIMAC	22	F	NEGATIVE	NEGATIVE	0	POSITIVE	17.54	SI
889	LAMBRAMA	ABANCAY	APURIMAC	53	M	NEGATIVE	NEGATIVE	0	POSITIVE	17.65	SI
890	ABANCAY	ABANCAY	APURIMAC	51	F	NEGATIVE	POSITIVE	1	POSITIVE	17.73	SI
891	HUANIPACA	ABANCAY	APURIMAC	51	F	NEGATIVE	POSITIVE	1	POSITIVE	17.91	SI
892	ABANCAY	ABANCAY	APURIMAC	28	F	NEGATIVE	NEGATIVE	0	POSITIVE	18.02	SI
893	ABANCAY	ABANCAY	APURIMAC	20	M	NEGATIVE	NEGATIVE	0	POSITIVE	18.66	SI
894	PICHIRHUA	ABANCAY	APURIMAC	8	M	NEGATIVE	NEGATIVE	0	POSITIVE	161.9	SI
895	ABANCAY	ABANCAY	APURIMAC	59	F	NEGATIVE	POSITIVE	1	POSITIVE	18.72	SI
896	HUANIPACA	ABANCAY	APURIMAC	82	M	NEGATIVE	POSITIVE	1	POSITIVE	18.93	SI
897	ABANCAY	ABANCAY	APURIMAC	66	M	NEGATIVE	POSITIVE	1	POSITIVE	18.94	SI
898	HUANIPACA	ABANCAY	APURIMAC	69	F	NEGATIVE	POSITIVE	1	POSITIVE	18.98	SI
899	ABANCAY	ABANCAY	APURIMAC	43	F	NEGATIVE	POSITIVE	1	POSITIVE	19.16	SI
900	ABANCAY	ABANCAY	APURIMAC	81	M	NEGATIVE	POSITIVE	1	POSITIVE	19.25	SI
901	ABANCAY	ABANCAY	APURIMAC	30	M	NEGATIVE	POSITIVE	1	POSITIVE	19.36	SI
902	ABANCAY	ABANCAY	APURIMAC	74	F	NEGATIVE	POSITIVE	1	POSITIVE	19.42	SI
903	ABANCAY	ABANCAY	APURIMAC	45	F	NEGATIVE	NEGATIVE	0	POSITIVE	19.47	SI
904	ABANCAY	ABANCAY	APURIMAC	52	F	NEGATIVE	NEGATIVE	0	POSITIVE	19.55	SI
905	HUANIPACA	ABANCAY	APURIMAC	36	F	NEGATIVE	NEGATIVE	0	POSITIVE	19.66	SI
906	PICHIRHUA	ABANCAY	APURIMAC	8	F	NEGATIVE	NEGATIVE	0	POSITIVE	182.8	SI
907	ABANCAY	ABANCAY	APURIMAC	35	F	NEGATIVE	POSITIVE	1	POSITIVE	19.77	SI
908	LAMBRAMA	ABANCAY	APURIMAC	35	F	NEGATIVE	NEGATIVE	0	POSITIVE	19.8	SI
909	HUANIPACA	ABANCAY	APURIMAC	40	F	NEGATIVE	POSITIVE	1	POSITIVE	19.81	SI
910	ABANCAY	ABANCAY	APURIMAC	25	F	NEGATIVE	NEGATIVE	0	POSITIVE	20.08	SI
911	PICHIRHUA	ABANCAY	APURIMAC	48	M	POSITIVE	POSITIVE	1	POSITIVE	20.24	SI
912	TAMBURCO	ABANCAY	APURIMAC	21	M	NEGATIVE	POSITIVE	1	POSITIVE	20.29	SI
913	PICHIRHUA	ABANCAY	APURIMAC	58	F	NEGATIVE	POSITIVE	1	POSITIVE	20.64	SI
914	HUANIPACA	ABANCAY	APURIMAC	8	M	NEGATIVE	NEGATIVE	0	POSITIVE	192	SI
915	ABANCAY	ABANCAY	APURIMAC	20	F	NEGATIVE	POSITIVE	1	POSITIVE	21.05	SI
916	HUANIPACA	ABANCAY	APURIMAC	54	F	NEGATIVE	NEGATIVE	0	POSITIVE	21.09	SI
917	PICHIRHUA	ABANCAY	APURIMAC	8	M	NEGATIVE	NEGATIVE	0	POSITIVE	227.8	SI
918	ABANCAY	ABANCAY	APURIMAC	25	F	NEGATIVE	NEGATIVE	0	POSITIVE	21.35	SI
919	ABANCAY	ABANCAY	APURIMAC	28	M	NEGATIVE	NEGATIVE	0	POSITIVE	21.45	SI
920	ABANCAY	ABANCAY	APURIMAC	73	M	NEGATIVE	POSITIVE	1	POSITIVE	21.49	SI
921	ABANCAY	ABANCAY	APURIMAC	19	F	NEGATIVE	NEGATIVE	0	POSITIVE	21.76	SI
922	ABANCAY	ABANCAY	APURIMAC	34	F	NEGATIVE	POSITIVE	1	POSITIVE	21.83	SI
923	CURAHUASI	ABANCAY	APURIMAC	21	F	NEGATIVE	NEGATIVE	0	POSITIVE	21.88	SI
924	HUANIPACA	ABANCAY	APURIMAC	44	M	NEGATIVE	POSITIVE	1	POSITIVE	21.89	SI
925	PICHIRHUA	ABANCAY	APURIMAC	8	F	NEGATIVE	NEGATIVE	0	POSITIVE	260.2	SI
926	CIRCA	ABANCAY	APURIMAC	34	F	NEGATIVE	NEGATIVE	0	POSITIVE	21.97	SI
927	ABANCAY	ABANCAY	APURIMAC	39	F	NEGATIVE	POSITIVE	1	POSITIVE	22.04	SI
928	ABANCAY	ABANCAY	APURIMAC	24	F	NEGATIVE	NEGATIVE	0	POSITIVE	22.36	SI
929	PICHIRHUA	ABANCAY	APURIMAC	8	F	NEGATIVE	NEGATIVE	0	POSITIVE	266.9	SI
930	ABANCAY	ABANCAY	APURIMAC	21	M	NEGATIVE	NEGATIVE	0	POSITIVE	22.37	SI
931	TAMBURCO	ABANCAY	APURIMAC	29	F	NEGATIVE	NEGATIVE	0	POSITIVE	22.5	SI
932	ABANCAY	ABANCAY	APURIMAC	49	F	NEGATIVE	POSITIVE	1	POSITIVE	22.6	SI
933	CURAHUASI	ABANCAY	APURIMAC	50	F	NEGATIVE	NEGATIVE	0	POSITIVE	22.65	SI
934	ABANCAY	ABANCAY	APURIMAC	73	M	NEGATIVE	POSITIVE	1	POSITIVE	22.82	SI
935	ABANCAY	ABANCAY	APURIMAC	38	M	NEGATIVE	NEGATIVE	0	POSITIVE	22.93	SI
936	ABANCAY	ABANCAY	APURIMAC	29	F	NEGATIVE	NEGATIVE	0	POSITIVE	22.96	SI
937	ABANCAY	ABANCAY	APURIMAC	8	F	NEGATIVE	POSITIVE	1	POSITIVE	267.2	SI
938	ABANCAY	ABANCAY	APURIMAC	24	M	NEGATIVE	NEGATIVE	0	POSITIVE	23.03	SI
939	ABANCAY	ABANCAY	APURIMAC	47	M	NEGATIVE	POSITIVE	1	POSITIVE	23.13	SI
940	SAN PEDRO DE CACHORA	ABANCAY	APURIMAC	73	F	NEGATIVE	POSITIVE	1	POSITIVE	23.26	SI
941	ABANCAY	ABANCAY	APURIMAC	40	F	NEGATIVE	NEGATIVE	0	POSITIVE	23.38	SI
942	CURAHUASI	ABANCAY	APURIMAC	32	F	NEGATIVE	NEGATIVE	0	POSITIVE	23.5	SI
943	CURAHUASI	ABANCAY	APURIMAC	79	M	NEGATIVE	POSITIVE	1	POSITIVE	23.56	SI
944	ABANCAY	ABANCAY	APURIMAC	18	M	NEGATIVE	NEGATIVE	0	POSITIVE	23.75	SI
945	TAMBURCO	ABANCAY	APURIMAC	35	F	NEGATIVE	NEGATIVE	0	POSITIVE	24.15	SI
946	SAN PEDRO DE CACHORA	ABANCAY	APURIMAC	82	M	NEGATIVE	POSITIVE	1	POSITIVE	24.17	SI
947	CURAHUASI	ABANCAY	APURIMAC	26	M	NEGATIVE	POSITIVE	1	POSITIVE	24.18	SI
948	ABANCAY	ABANCAY	APURIMAC	36	F	NEGATIVE	NEGATIVE	0	POSITIVE	24.21	SI
949	ABANCAY	ABANCAY	APURIMAC	8	F	NEGATIVE	NEGATIVE	0	POSITIVE	267.2	SI
950	ABANCAY	ABANCAY	APURIMAC	18	F	NEGATIVE	NEGATIVE	0	POSITIVE	24.26	SI
951	ABANCAY	ABANCAY	APURIMAC	27	F	NEGATIVE	NEGATIVE	0	POSITIVE	24.33	SI
952	ABANCAY	ABANCAY	APURIMAC	56	M	NEGATIVE	POSITIVE	1	POSITIVE	24.39	SI
953	TAMBURCO	ABANCAY	APURIMAC	65	F	NEGATIVE	POSITIVE	1	POSITIVE	24.66	SI
954	ABANCAY	ABANCAY	APURIMAC	25	F	NEGATIVE	NEGATIVE	0	POSITIVE	25.01	SI
955	ABANCAY	ABANCAY	APURIMAC	55	M	NEGATIVE	NEGATIVE	0	POSITIVE	25.06	SI
956	TAMBURCO	ABANCAY	APURIMAC	27	M	NEGATIVE	NEGATIVE	0	POSITIVE	25.21	SI
957	ABANCAY	ABANCAY	APURIMAC	26	F	NEGATIVE	NEGATIVE	0	POSITIVE	25.42	SI
958	ABANCAY	ABANCAY	APURIMAC	39	M	NEGATIVE	POSITIVE	1	POSITIVE	25.45	SI
959	ABANCAY	ABANCAY	APURIMAC	40	M	NEGATIVE	POSITIVE	1	POSITIVE	25.55	SI
960	ABANCAY	ABANCAY	APURIMAC	45	F	NEGATIVE	POSITIVE	1	POSITIVE	25.62	SI
961	ABANCAY	ABANCAY	APURIMAC	51	M	NEGATIVE	POSITIVE	1	POSITIVE	25.72	SI
962	ABANCAY	ABANCAY	APURIMAC	8	F	NEGATIVE	NEGATIVE	0	POSITIVE	273.5	SI
963	ABANCAY	ABANCAY	APURIMAC	22	F	NEGATIVE	NEGATIVE	0	POSITIVE	25.85	SI
964	ABANCAY	ABANCAY	APURIMAC	47	F	NEGATIVE	POSITIVE	1	POSITIVE	25.93	SI
965	CURAHUASI	ABANCAY	APURIMAC	24	F	NEGATIVE	NEGATIVE	0	POSITIVE	25.98	SI
966	ABANCAY	ABANCAY	APURIMAC	73	M	NEGATIVE	POSITIVE	1	POSITIVE	26.14	SI
967	CIRCA	ABANCAY	APURIMAC	45	M	NEGATIVE	NEGATIVE	0	POSITIVE	26.18	SI
968	ABANCAY	ABANCAY	APURIMAC	18	F	NEGATIVE	POSITIVE	1	POSITIVE	26.38	SI
969	CURAHUASI	ABANCAY	APURIMAC	29	M	NEGATIVE	NEGATIVE	0	POSITIVE	26.41	SI
970	ABANCAY	ABANCAY	APURIMAC	23	F	NEGATIVE	NEGATIVE	0	POSITIVE	26.5	SI
971	TAMBURCO	ABANCAY	APURIMAC	18	M	NEGATIVE	NEGATIVE	0	POSITIVE	26.78	SI
972	ABANCAY	ABANCAY	APURIMAC	36	F	NEGATIVE	POSITIVE	1	POSITIVE	26.78	SI
973	ABANCAY	ABANCAY	APURIMAC	9	F	NEGATIVE	NEGATIVE	0	NEGATIVE	0	NO
974	ABANCAY	ABANCAY	APURIMAC	33	F	NEGATIVE	POSITIVE	1	POSITIVE	26.91	SI
975	ABANCAY	ABANCAY	APURIMAC	9	F	NEGATIVE	NEGATIVE	0	NEGATIVE	0	NO
976	SAN PEDRO DE CACHORA	ABANCAY	APURIMAC	70	F	NEGATIVE	NEGATIVE	0	POSITIVE	27	SI
977	HUANIPACA	ABANCAY	APURIMAC	37	F	NEGATIVE	POSITIVE	1	POSITIVE	27.1	SI
978	ABANCAY	ABANCAY	APURIMAC	9	F	NEGATIVE	NEGATIVE	0	POSITIVE	13.85	SI
979	ABANCAY	ABANCAY	APURIMAC	21	F	NEGATIVE	NEGATIVE	0	POSITIVE	27.19	SI
980	CURAHUASI	ABANCAY	APURIMAC	22	F	NEGATIVE	NEGATIVE	0	POSITIVE	27.3	SI
981	ABANCAY	ABANCAY	APURIMAC	23	F	NEGATIVE	NEGATIVE	0	POSITIVE	27.41	SI
982	CURAHUASI	ABANCAY	APURIMAC	57	F	NEGATIVE	NEGATIVE	0	POSITIVE	27.41	SI
983	ABANCAY	ABANCAY	APURIMAC	9	M	NEGATIVE	NEGATIVE	0	POSITIVE	24.22	SI
984	ABANCAY	ABANCAY	APURIMAC	26	F	NEGATIVE	NEGATIVE	0	POSITIVE	27.58	SI
985	ABANCAY	ABANCAY	APURIMAC	45	M	NEGATIVE	POSITIVE	1	POSITIVE	27.7	SI
986	HUANIPACA	ABANCAY	APURIMAC	9	M	NEGATIVE	POSITIVE	1	POSITIVE	52.72	SI
987	TAMBURCO	ABANCAY	APURIMAC	21	M	NEGATIVE	NEGATIVE	0	POSITIVE	27.78	SI
988	ABANCAY	ABANCAY	APURIMAC	40	F	NEGATIVE	NEGATIVE	0	POSITIVE	27.79	SI
989	ABANCAY	ABANCAY	APURIMAC	26	F	NEGATIVE	NEGATIVE	0	POSITIVE	27.9	SI
990	HUANIPACA	ABANCAY	APURIMAC	23	F	NEGATIVE	NEGATIVE	0	POSITIVE	28.11	SI
991	ABANCAY	ABANCAY	APURIMAC	9	M	NEGATIVE	NEGATIVE	0	POSITIVE	54.16	SI
992	SAN PEDRO DE CACHORA	ABANCAY	APURIMAC	67	F	NEGATIVE	NEGATIVE	0	POSITIVE	28.16	SI
993	SAN PEDRO DE CACHORA	ABANCAY	APURIMAC	43	F	NEGATIVE	POSITIVE	1	POSITIVE	28.32	SI
994	ABANCAY	ABANCAY	APURIMAC	54	F	NEGATIVE	POSITIVE	1	POSITIVE	28.42	SI
995	ABANCAY	ABANCAY	APURIMAC	22	F	NEGATIVE	NEGATIVE	0	POSITIVE	28.5	SI
996	ABANCAY	ABANCAY	APURIMAC	48	F	NEGATIVE	POSITIVE	1	POSITIVE	28.68	SI
997	TAMBURCO	ABANCAY	APURIMAC	28	M	NEGATIVE	POSITIVE	1	POSITIVE	28.83	SI
998	CURAHUASI	ABANCAY	APURIMAC	73	F	NEGATIVE	POSITIVE	1	POSITIVE	28.98	SI
999	ABANCAY	ABANCAY	APURIMAC	9	F	NEGATIVE	NEGATIVE	0	POSITIVE	64.73	SI
1000	ABANCAY	ABANCAY	APURIMAC	9	F	NEGATIVE	NEGATIVE	0	POSITIVE	78.52	SI
1001	CURAHUASI	ABANCAY	APURIMAC	54	F	NEGATIVE	NEGATIVE	0	POSITIVE	29.3	SI
1002	CURAHUASI	ABANCAY	APURIMAC	44	F	NEGATIVE	POSITIVE	1	POSITIVE	29.44	SI
1003	ABANCAY	ABANCAY	APURIMAC	9	M	NEGATIVE	NEGATIVE	0	POSITIVE	114.4	SI
1004	ABANCAY	ABANCAY	APURIMAC	27	F	NEGATIVE	NEGATIVE	0	POSITIVE	29.53	SI
1005	ABANCAY	ABANCAY	APURIMAC	18	F	NEGATIVE	POSITIVE	1	POSITIVE	29.54	SI
1006	ABANCAY	ABANCAY	APURIMAC	22	F	NEGATIVE	NEGATIVE	0	POSITIVE	29.54	SI
1007	ABANCAY	ABANCAY	APURIMAC	24	F	NEGATIVE	NEGATIVE	0	POSITIVE	29.54	SI
1008	ABANCAY	ABANCAY	APURIMAC	52	F	NEGATIVE	NEGATIVE	0	POSITIVE	29.61	SI
1009	ABANCAY	ABANCAY	APURIMAC	37	M	NEGATIVE	NEGATIVE	0	POSITIVE	29.65	SI
1010	ABANCAY	ABANCAY	APURIMAC	59	F	NEGATIVE	NEGATIVE	0	POSITIVE	29.74	SI
1011	TAMBURCO	ABANCAY	APURIMAC	62	M	NEGATIVE	POSITIVE	1	POSITIVE	30.3	SI
1012	ABANCAY	ABANCAY	APURIMAC	40	M	NEGATIVE	POSITIVE	1	POSITIVE	30.34	SI
1013	ABANCAY	ABANCAY	APURIMAC	9	M	NEGATIVE	NEGATIVE	0	POSITIVE	146.1	SI
1014	SAN PEDRO DE CACHORA	ABANCAY	APURIMAC	42	F	NEGATIVE	NEGATIVE	0	POSITIVE	30.57	SI
1015	ABANCAY	ABANCAY	APURIMAC	63	M	NEGATIVE	POSITIVE	1	POSITIVE	30.59	SI
1016	CURAHUASI	ABANCAY	APURIMAC	24	F	NEGATIVE	POSITIVE	1	POSITIVE	30.85	SI
1017	LAMBRAMA	ABANCAY	APURIMAC	36	F	NEGATIVE	POSITIVE	1	POSITIVE	31.12	SI
1018	CURAHUASI	ABANCAY	APURIMAC	68	M	NEGATIVE	POSITIVE	1	POSITIVE	31.15	SI
1019	CURAHUASI	ABANCAY	APURIMAC	24	F	NEGATIVE	NEGATIVE	0	POSITIVE	31.23	SI
1020	ABANCAY	ABANCAY	APURIMAC	26	F	NEGATIVE	POSITIVE	1	POSITIVE	31.23	SI
1021	ABANCAY	ABANCAY	APURIMAC	9	F	NEGATIVE	NEGATIVE	0	POSITIVE	146.6	SI
1022	ABANCAY	ABANCAY	APURIMAC	18	F	NEGATIVE	NEGATIVE	0	POSITIVE	31.36	SI
1023	ABANCAY	ABANCAY	APURIMAC	18	F	NEGATIVE	POSITIVE	1	POSITIVE	31.39	SI
1024	CURAHUASI	ABANCAY	APURIMAC	39	F	NEGATIVE	POSITIVE	1	POSITIVE	31.48	SI
1025	CURAHUASI	ABANCAY	APURIMAC	24	F	NEGATIVE	NEGATIVE	0	POSITIVE	31.5	SI
1026	ABANCAY	ABANCAY	APURIMAC	27	F	NEGATIVE	POSITIVE	1	POSITIVE	31.56	SI
1027	ABANCAY	ABANCAY	APURIMAC	20	F	NEGATIVE	NEGATIVE	0	POSITIVE	31.57	SI
1028	ABANCAY	ABANCAY	APURIMAC	25	F	NEGATIVE	NEGATIVE	0	POSITIVE	32	SI
1029	ABANCAY	ABANCAY	APURIMAC	22	F	NEGATIVE	NEGATIVE	0	POSITIVE	32.07	SI
1030	ABANCAY	ABANCAY	APURIMAC	78	M	NEGATIVE	POSITIVE	1	POSITIVE	32.07	SI
1031	HUANIPACA	ABANCAY	APURIMAC	38	F	NEGATIVE	NEGATIVE	0	POSITIVE	32.36	SI
1032	ABANCAY	ABANCAY	APURIMAC	39	F	NEGATIVE	NEGATIVE	0	POSITIVE	32.41	SI
1033	CURAHUASI	ABANCAY	APURIMAC	67	F	NEGATIVE	POSITIVE	1	POSITIVE	32.53	SI
1034	ABANCAY	ABANCAY	APURIMAC	39	F	NEGATIVE	NEGATIVE	0	POSITIVE	32.55	SI
1035	ABANCAY	ABANCAY	APURIMAC	48	F	NEGATIVE	POSITIVE	1	POSITIVE	32.71	SI
1036	ABANCAY	ABANCAY	APURIMAC	SIN DATO	M	NEGATIVE	NEGATIVE	0	POSITIVE	32.89	SI
1037	CURAHUASI	ABANCAY	APURIMAC	57	M	NEGATIVE	NEGATIVE	0	POSITIVE	33.01	SI
1038	ABANCAY	ABANCAY	APURIMAC	19	F	POSITIVE	POSITIVE	1	POSITIVE	33.09	SI
1039	ABANCAY	ABANCAY	APURIMAC	SIN DATO	F	NEGATIVE	POSITIVE	1	POSITIVE	33.15	SI
1040	ABANCAY	ABANCAY	APURIMAC	55	M	NEGATIVE	POSITIVE	1	POSITIVE	33.49	SI
1041	TAMBURCO	ABANCAY	APURIMAC	9	F	NEGATIVE	NEGATIVE	0	POSITIVE	153.6	SI
1042	CURAHUASI	ABANCAY	APURIMAC	38	F	NEGATIVE	NEGATIVE	0	POSITIVE	33.87	SI
1043	ABANCAY	ABANCAY	APURIMAC	25	M	NEGATIVE	POSITIVE	1	POSITIVE	33.92	SI
1044	ABANCAY	ABANCAY	APURIMAC	26	F	NEGATIVE	NEGATIVE	0	POSITIVE	33.99	SI
1045	CIRCA	ABANCAY	APURIMAC	64	M	NEGATIVE	POSITIVE	1	POSITIVE	34.01	SI
1046	ABANCAY	ABANCAY	APURIMAC	28	F	NEGATIVE	POSITIVE	1	POSITIVE	34.14	SI
1047	ABANCAY	ABANCAY	APURIMAC	26	F	NEGATIVE	POSITIVE	1	POSITIVE	34.17	SI
1048	ABANCAY	ABANCAY	APURIMAC	41	M	NEGATIVE	POSITIVE	1	POSITIVE	34.18	SI
1049	LAMBRAMA	ABANCAY	APURIMAC	36	F	NEGATIVE	POSITIVE	1	POSITIVE	34.22	SI
1050	ABANCAY	ABANCAY	APURIMAC	50	M	NEGATIVE	NEGATIVE	0	POSITIVE	34.23	SI
1051	HUANIPACA	ABANCAY	APURIMAC	50	F	NEGATIVE	POSITIVE	1	POSITIVE	34.26	SI
1052	CURAHUASI	ABANCAY	APURIMAC	84	F	NEGATIVE	POSITIVE	1	POSITIVE	34.47	SI
1053	ABANCAY	ABANCAY	APURIMAC	23	F	NEGATIVE	NEGATIVE	0	POSITIVE	34.56	SI
1054	ABANCAY	ABANCAY	APURIMAC	23	M	NEGATIVE	NEGATIVE	0	POSITIVE	34.57	SI
1055	CURAHUASI	ABANCAY	APURIMAC	39	M	NEGATIVE	POSITIVE	1	POSITIVE	34.57	SI
1056	ABANCAY	ABANCAY	APURIMAC	27	F	NEGATIVE	POSITIVE	1	POSITIVE	34.66	SI
1057	ABANCAY	ABANCAY	APURIMAC	48	F	NEGATIVE	POSITIVE	1	POSITIVE	34.72	SI
1058	ABANCAY	ABANCAY	APURIMAC	36	M	NEGATIVE	NEGATIVE	0	POSITIVE	34.77	SI
1059	ABANCAY	ABANCAY	APURIMAC	39	F	NEGATIVE	POSITIVE	1	POSITIVE	34.84	SI
1060	ABANCAY	ABANCAY	APURIMAC	29	M	NEGATIVE	NEGATIVE	0	POSITIVE	34.98	SI
1061	CIRCA	ABANCAY	APURIMAC	38	F	NEGATIVE	NEGATIVE	0	POSITIVE	35.04	SI
1062	ABANCAY	ABANCAY	APURIMAC	43	M	NEGATIVE	POSITIVE	1	POSITIVE	35.15	SI
1063	CURAHUASI	ABANCAY	APURIMAC	56	M	NEGATIVE	POSITIVE	1	POSITIVE	35.19	SI
1064	ABANCAY	ABANCAY	APURIMAC	SIN DATO	F	NEGATIVE	NEGATIVE	0	POSITIVE	35.21	SI
1065	CIRCA	ABANCAY	APURIMAC	39	M	NEGATIVE	NEGATIVE	0	POSITIVE	35.24	SI
1066	SAN PEDRO DE CACHORA	ABANCAY	APURIMAC	63	F	NEGATIVE	NEGATIVE	0	POSITIVE	35.48	SI
1067	ABANCAY	ABANCAY	APURIMAC	21	F	NEGATIVE	NEGATIVE	0	POSITIVE	35.49	SI
1068	ABANCAY	ABANCAY	APURIMAC	9	F	NEGATIVE	NEGATIVE	0	POSITIVE	161.6	SI
1069	ABANCAY	ABANCAY	APURIMAC	34	F	NEGATIVE	NEGATIVE	0	POSITIVE	35.88	SI
1070	ABANCAY	ABANCAY	APURIMAC	23	M	NEGATIVE	NEGATIVE	0	POSITIVE	36.16	SI
1071	ABANCAY	ABANCAY	APURIMAC	34	F	NEGATIVE	POSITIVE	1	POSITIVE	36.26	SI
1072	ABANCAY	ABANCAY	APURIMAC	25	F	NEGATIVE	NEGATIVE	0	POSITIVE	36.46	SI
1073	PICHIRHUA	ABANCAY	APURIMAC	36	F	NEGATIVE	POSITIVE	1	POSITIVE	36.51	SI
1074	CURAHUASI	ABANCAY	APURIMAC	47	F	NEGATIVE	POSITIVE	1	POSITIVE	36.58	SI
1075	TAMBURCO	ABANCAY	APURIMAC	22	F	NEGATIVE	POSITIVE	1	POSITIVE	36.61	SI
1076	ABANCAY	ABANCAY	APURIMAC	9	F	NEGATIVE	POSITIVE	1	POSITIVE	175.5	SI
1077	ABANCAY	ABANCAY	APURIMAC	21	M	NEGATIVE	NEGATIVE	0	POSITIVE	36.93	SI
1078	CURAHUASI	ABANCAY	APURIMAC	74	F	NEGATIVE	POSITIVE	1	POSITIVE	36.94	SI
1079	ABANCAY	ABANCAY	APURIMAC	20	F	NEGATIVE	POSITIVE	1	POSITIVE	36.97	SI
1080	ABANCAY	ABANCAY	APURIMAC	19	F	NEGATIVE	NEGATIVE	0	POSITIVE	37.18	SI
1081	ABANCAY	ABANCAY	APURIMAC	18	F	NEGATIVE	NEGATIVE	0	POSITIVE	37.22	SI
1082	ABANCAY	ABANCAY	APURIMAC	20	F	NEGATIVE	NEGATIVE	0	POSITIVE	37.23	SI
1083	CIRCA	ABANCAY	APURIMAC	18	M	NEGATIVE	NEGATIVE	0	POSITIVE	37.31	SI
1084	ABANCAY	ABANCAY	APURIMAC	35	F	NEGATIVE	NEGATIVE	0	POSITIVE	37.4	SI
1085	ABANCAY	ABANCAY	APURIMAC	9	F	NEGATIVE	NEGATIVE	0	POSITIVE	178.7	SI
1086	CURAHUASI	ABANCAY	APURIMAC	23	F	NEGATIVE	NEGATIVE	0	POSITIVE	37.87	SI
1087	ABANCAY	ABANCAY	APURIMAC	57	F	NEGATIVE	POSITIVE	1	POSITIVE	38.04	SI
1088	CIRCA	ABANCAY	APURIMAC	50	F	NEGATIVE	POSITIVE	1	POSITIVE	38.1	SI
1089	ABANCAY	ABANCAY	APURIMAC	18	F	NEGATIVE	NEGATIVE	0	POSITIVE	38.31	SI
1090	LAMBRAMA	ABANCAY	APURIMAC	46	F	NEGATIVE	NEGATIVE	0	POSITIVE	38.55	SI
1091	ABANCAY	ABANCAY	APURIMAC	54	M	NEGATIVE	POSITIVE	1	POSITIVE	38.59	SI
1092	ABANCAY	ABANCAY	APURIMAC	62	F	NEGATIVE	NEGATIVE	0	POSITIVE	38.74	SI
1093	LAMBRAMA	ABANCAY	APURIMAC	50	F	NEGATIVE	NEGATIVE	0	POSITIVE	38.93	SI
1094	ABANCAY	ABANCAY	APURIMAC	25	M	NEGATIVE	NEGATIVE	0	POSITIVE	38.98	SI
1095	ABANCAY	ABANCAY	APURIMAC	52	M	NEGATIVE	POSITIVE	1	POSITIVE	39.24	SI
1096	ABANCAY	ABANCAY	APURIMAC	31	M	NEGATIVE	NEGATIVE	0	POSITIVE	39.56	SI
1097	ABANCAY	ABANCAY	APURIMAC	30	F	NEGATIVE	NEGATIVE	0	POSITIVE	39.64	SI
1098	HUANIPACA	ABANCAY	APURIMAC	9	F	NEGATIVE	POSITIVE	1	POSITIVE	179.9	SI
1099	ABANCAY	ABANCAY	APURIMAC	31	F	NEGATIVE	NEGATIVE	0	POSITIVE	40.09	SI
1100	ABANCAY	ABANCAY	APURIMAC	60	F	NEGATIVE	POSITIVE	1	POSITIVE	40.19	SI
1101	ABANCAY	ABANCAY	APURIMAC	9	F	NEGATIVE	POSITIVE	1	POSITIVE	181.8	SI
1102	ABANCAY	ABANCAY	APURIMAC	52	F	NEGATIVE	POSITIVE	1	POSITIVE	40.31	SI
1103	CURAHUASI	ABANCAY	APURIMAC	53	F	NEGATIVE	POSITIVE	1	POSITIVE	40.39	SI
1104	ABANCAY	ABANCAY	APURIMAC	37	M	NEGATIVE	NEGATIVE	0	POSITIVE	40.55	SI
1105	ABANCAY	ABANCAY	APURIMAC	47	F	NEGATIVE	NEGATIVE	0	POSITIVE	40.89	SI
1106	CURAHUASI	ABANCAY	APURIMAC	9	F	NEGATIVE	NEGATIVE	0	POSITIVE	197.6	SI
1107	SAN PEDRO DE CACHORA	ABANCAY	APURIMAC	36	F	NEGATIVE	POSITIVE	1	POSITIVE	41.32	SI
1108	ABANCAY	ABANCAY	APURIMAC	35	F	NEGATIVE	POSITIVE	1	POSITIVE	41.44	SI
1109	ABANCAY	ABANCAY	APURIMAC	56	F	NEGATIVE	POSITIVE	1	POSITIVE	41.46	SI
1110	CURAHUASI	ABANCAY	APURIMAC	76	F	NEGATIVE	NEGATIVE	0	POSITIVE	41.64	SI
1111	TAMBURCO	ABANCAY	APURIMAC	9	F	NEGATIVE	NEGATIVE	0	POSITIVE	205	SI
1112	SAN PEDRO DE CACHORA	ABANCAY	APURIMAC	51	M	NEGATIVE	POSITIVE	1	POSITIVE	42.16	SI
1113	CURAHUASI	ABANCAY	APURIMAC	40	F	NEGATIVE	NEGATIVE	0	POSITIVE	42.26	SI
1114	ABANCAY	ABANCAY	APURIMAC	18	F	NEGATIVE	NEGATIVE	0	POSITIVE	42.37	SI
1115	HUANIPACA	ABANCAY	APURIMAC	9	M	NEGATIVE	NEGATIVE	0	POSITIVE	208.3	SI
1116	CURAHUASI	ABANCAY	APURIMAC	66	M	NEGATIVE	NEGATIVE	0	POSITIVE	42.54	SI
1117	CURAHUASI	ABANCAY	APURIMAC	43	F	NEGATIVE	NEGATIVE	0	POSITIVE	42.97	SI
1118	SAN PEDRO DE CACHORA	ABANCAY	APURIMAC	46	F	NEGATIVE	NEGATIVE	0	POSITIVE	43.12	SI
1119	CIRCA	ABANCAY	APURIMAC	45	F	NEGATIVE	NEGATIVE	0	POSITIVE	43.35	SI
1120	ABANCAY	ABANCAY	APURIMAC	35	M	NEGATIVE	POSITIVE	1	POSITIVE	43.43	SI
1121	ABANCAY	ABANCAY	APURIMAC	49	M	NEGATIVE	NEGATIVE	0	POSITIVE	43.61	SI
1122	ABANCAY	ABANCAY	APURIMAC	21	F	NEGATIVE	POSITIVE	1	POSITIVE	43.63	SI
1123	HUANIPACA	ABANCAY	APURIMAC	9	M	NEGATIVE	POSITIVE	1	POSITIVE	214	SI
1124	ABANCAY	ABANCAY	APURIMAC	42	F	NEGATIVE	POSITIVE	1	POSITIVE	43.76	SI
1125	ABANCAY	ABANCAY	APURIMAC	23	M	NEGATIVE	NEGATIVE	0	POSITIVE	43.8	SI
1126	ABANCAY	ABANCAY	APURIMAC	29	F	NEGATIVE	POSITIVE	1	POSITIVE	44.01	SI
1127	ABANCAY	ABANCAY	APURIMAC	27	F	NEGATIVE	NEGATIVE	0	POSITIVE	44.08	SI
1128	ABANCAY	ABANCAY	APURIMAC	59	M	NEGATIVE	POSITIVE	1	POSITIVE	44.13	SI
1129	CIRCA	ABANCAY	APURIMAC	39	F	NEGATIVE	NEGATIVE	0	POSITIVE	44.2	SI
1130	LAMBRAMA	ABANCAY	APURIMAC	27	M	NEGATIVE	NEGATIVE	0	POSITIVE	44.26	SI
1131	ABANCAY	ABANCAY	APURIMAC	44	F	NEGATIVE	POSITIVE	1	POSITIVE	44.48	SI
1132	ABANCAY	ABANCAY	APURIMAC	51	F	NEGATIVE	POSITIVE	1	POSITIVE	44.84	SI
1133	CURAHUASI	ABANCAY	APURIMAC	9	F	NEGATIVE	NEGATIVE	0	POSITIVE	217	SI
1134	CURAHUASI	ABANCAY	APURIMAC	9	M	NEGATIVE	NEGATIVE	0	POSITIVE	229.9	SI
1135	ABANCAY	ABANCAY	APURIMAC	53	M	NEGATIVE	POSITIVE	1	POSITIVE	45.29	SI
1136	ABANCAY	ABANCAY	APURIMAC	19	M	NEGATIVE	NEGATIVE	0	POSITIVE	45.5	SI
1137	ABANCAY	ABANCAY	APURIMAC	51	F	NEGATIVE	POSITIVE	1	POSITIVE	45.57	SI
1138	SAN PEDRO DE CACHORA	ABANCAY	APURIMAC	53	M	NEGATIVE	POSITIVE	1	POSITIVE	45.63	SI
1139	ABANCAY	ABANCAY	APURIMAC	42	M	NEGATIVE	NEGATIVE	0	POSITIVE	46.16	SI
1140	CURAHUASI	ABANCAY	APURIMAC	23	F	NEGATIVE	NEGATIVE	0	POSITIVE	46.22	SI
1141	ABANCAY	ABANCAY	APURIMAC	29	M	NEGATIVE	POSITIVE	1	POSITIVE	46.31	SI
1142	ABANCAY	ABANCAY	APURIMAC	19	F	NEGATIVE	NEGATIVE	0	POSITIVE	46.42	SI
1143	ABANCAY	ABANCAY	APURIMAC	54	M	NEGATIVE	POSITIVE	1	POSITIVE	46.49	SI
1144	HUANIPACA	ABANCAY	APURIMAC	40	M	NEGATIVE	POSITIVE	1	POSITIVE	46.53	SI
1145	ABANCAY	ABANCAY	APURIMAC	9	M	NEGATIVE	NEGATIVE	0	POSITIVE	235.7	SI
1146	ABANCAY	ABANCAY	APURIMAC	71	M	NEGATIVE	POSITIVE	1	POSITIVE	46.8	SI
1147	ABANCAY	ABANCAY	APURIMAC	34	F	NEGATIVE	NEGATIVE	0	POSITIVE	46.82	SI
1148	ABANCAY	ABANCAY	APURIMAC	43	M	NEGATIVE	POSITIVE	1	POSITIVE	46.94	SI
1149	CURAHUASI	ABANCAY	APURIMAC	60	M	NEGATIVE	NEGATIVE	0	POSITIVE	47.61	SI
1150	CIRCA	ABANCAY	APURIMAC	51	F	NEGATIVE	POSITIVE	1	POSITIVE	47.67	SI
1151	ABANCAY	ABANCAY	APURIMAC	71	F	NEGATIVE	POSITIVE	1	POSITIVE	47.71	SI
1152	ABANCAY	ABANCAY	APURIMAC	70	M	NEGATIVE	POSITIVE	1	POSITIVE	47.73	SI
1153	ABANCAY	ABANCAY	APURIMAC	48	M	NEGATIVE	POSITIVE	1	POSITIVE	48.04	SI
1154	CURAHUASI	ABANCAY	APURIMAC	27	F	NEGATIVE	NEGATIVE	0	POSITIVE	48.14	SI
1155	ABANCAY	ABANCAY	APURIMAC	23	F	NEGATIVE	NEGATIVE	0	POSITIVE	48.29	SI
1156	ABANCAY	ABANCAY	APURIMAC	56	M	NEGATIVE	POSITIVE	1	POSITIVE	48.56	SI
1157	ABANCAY	ABANCAY	APURIMAC	65	F	NEGATIVE	POSITIVE	1	POSITIVE	48.56	SI
1158	ABANCAY	ABANCAY	APURIMAC	9	M	NEGATIVE	NEGATIVE	0	POSITIVE	240	SI
1159	CURAHUASI	ABANCAY	APURIMAC	18	F	NEGATIVE	NEGATIVE	0	POSITIVE	48.83	SI
1160	ABANCAY	ABANCAY	APURIMAC	62	M	NEGATIVE	POSITIVE	1	POSITIVE	48.87	SI
1161	ABANCAY	ABANCAY	APURIMAC	41	M	NEGATIVE	NEGATIVE	0	POSITIVE	48.94	SI
1162	CURAHUASI	ABANCAY	APURIMAC	78	F	NEGATIVE	POSITIVE	1	POSITIVE	48.97	SI
1163	ABANCAY	ABANCAY	APURIMAC	60	F	NEGATIVE	POSITIVE	1	POSITIVE	49.31	SI
1164	ABANCAY	ABANCAY	APURIMAC	27	F	NEGATIVE	NEGATIVE	0	POSITIVE	49.83	SI
1165	CURAHUASI	ABANCAY	APURIMAC	80	M	NEGATIVE	POSITIVE	1	POSITIVE	49.98	SI
1166	CURAHUASI	ABANCAY	APURIMAC	51	F	NEGATIVE	POSITIVE	1	POSITIVE	50.07	SI
1167	CIRCA	ABANCAY	APURIMAC	22	F	NEGATIVE	NEGATIVE	0	POSITIVE	50.16	SI
1168	ABANCAY	ABANCAY	APURIMAC	24	F	NEGATIVE	POSITIVE	1	POSITIVE	50.24	SI
1169	ABANCAY	ABANCAY	APURIMAC	44	M	NEGATIVE	POSITIVE	1	POSITIVE	50.55	SI
1170	CHACOCHE	ABANCAY	APURIMAC	49	F	NEGATIVE	POSITIVE	1	POSITIVE	50.61	SI
1171	CURAHUASI	ABANCAY	APURIMAC	59	F	NEGATIVE	POSITIVE	1	POSITIVE	50.67	SI
1172	CURAHUASI	ABANCAY	APURIMAC	54	M	NEGATIVE	POSITIVE	1	POSITIVE	50.68	SI
1173	ABANCAY	ABANCAY	APURIMAC	23	F	NEGATIVE	NEGATIVE	0	POSITIVE	50.74	SI
1174	ABANCAY	ABANCAY	APURIMAC	38	F	NEGATIVE	NEGATIVE	0	POSITIVE	50.77	SI
1175	ABANCAY	ABANCAY	APURIMAC	33	F	NEGATIVE	POSITIVE	1	POSITIVE	51.26	SI
1176	SAN PEDRO DE CACHORA	ABANCAY	APURIMAC	19	F	NEGATIVE	NEGATIVE	0	POSITIVE	51.29	SI
1177	ABANCAY	ABANCAY	APURIMAC	23	F	NEGATIVE	NEGATIVE	0	POSITIVE	51.4	SI
1178	ABANCAY	ABANCAY	APURIMAC	19	F	NEGATIVE	NEGATIVE	0	POSITIVE	51.67	SI
1179	ABANCAY	ABANCAY	APURIMAC	33	F	NEGATIVE	POSITIVE	1	POSITIVE	52.07	SI
1180	ABANCAY	ABANCAY	APURIMAC	20	F	NEGATIVE	NEGATIVE	0	POSITIVE	52.12	SI
1181	ABANCAY	ABANCAY	APURIMAC	19	F	NEGATIVE	NEGATIVE	0	POSITIVE	52.25	SI
1182	ABANCAY	ABANCAY	APURIMAC	48	F	NEGATIVE	NEGATIVE	0	POSITIVE	52.33	SI
1183	HUANIPACA	ABANCAY	APURIMAC	38	F	NEGATIVE	NEGATIVE	0	POSITIVE	52.53	SI
1184	ABANCAY	ABANCAY	APURIMAC	24	M	NEGATIVE	NEGATIVE	0	POSITIVE	52.55	SI
1185	TAMBURCO	ABANCAY	APURIMAC	45	F	NEGATIVE	POSITIVE	1	POSITIVE	52.62	SI
1186	ABANCAY	ABANCAY	APURIMAC	9	M	NEGATIVE	POSITIVE	1	POSITIVE	271.7	SI
1187	ABANCAY	ABANCAY	APURIMAC	24	M	NEGATIVE	NEGATIVE	0	POSITIVE	52.99	SI
1188	ABANCAY	ABANCAY	APURIMAC	52	F	NEGATIVE	POSITIVE	1	POSITIVE	53.14	SI
1189	CURAHUASI	ABANCAY	APURIMAC	33	F	NEGATIVE	NEGATIVE	0	POSITIVE	53.3	SI
1190	HUANIPACA	ABANCAY	APURIMAC	55	F	NEGATIVE	POSITIVE	1	POSITIVE	53.45	SI
1191	ABANCAY	ABANCAY	APURIMAC	19	F	NEGATIVE	NEGATIVE	0	POSITIVE	53.65	SI
1192	ABANCAY	ABANCAY	APURIMAC	20	F	NEGATIVE	NEGATIVE	0	POSITIVE	54.03	SI
1193	ABANCAY	ABANCAY	APURIMAC	9	M	NEGATIVE	NEGATIVE	0	POSITIVE	281.9	SI
1194	ABANCAY	ABANCAY	APURIMAC	33	F	NEGATIVE	NEGATIVE	0	POSITIVE	54.36	SI
1195	ABANCAY	ABANCAY	APURIMAC	48	M	NEGATIVE	POSITIVE	1	POSITIVE	54.39	SI
1196	HUANIPACA	ABANCAY	APURIMAC	39	M	NEGATIVE	NEGATIVE	0	POSITIVE	54.51	SI
1197	ABANCAY	ABANCAY	APURIMAC	19	M	NEGATIVE	NEGATIVE	0	POSITIVE	54.52	SI
1198	ABANCAY	ABANCAY	APURIMAC	9	M	NEGATIVE	NEGATIVE	0	POSITIVE	306.7	SI
1199	LAMBRAMA	ABANCAY	APURIMAC	29	F	NEGATIVE	NEGATIVE	0	POSITIVE	54.85	SI
1200	CURAHUASI	ABANCAY	APURIMAC	35	F	NEGATIVE	NEGATIVE	0	POSITIVE	54.95	SI
1201	ABANCAY	ABANCAY	APURIMAC	19	F	NEGATIVE	NEGATIVE	0	POSITIVE	55.11	SI
1202	ABANCAY	ABANCAY	APURIMAC	61	F	NEGATIVE	POSITIVE	1	POSITIVE	55.14	SI
1203	ABANCAY	ABANCAY	APURIMAC	26	F	NEGATIVE	NEGATIVE	0	POSITIVE	55.16	SI
1204	ABANCAY	ABANCAY	APURIMAC	SIN DATO	F	NEGATIVE	NEGATIVE	0	POSITIVE	55.26	SI
1205	CURAHUASI	ABANCAY	APURIMAC	34	F	NEGATIVE	NEGATIVE	0	POSITIVE	55.51	SI
1206	CURAHUASI	ABANCAY	APURIMAC	39	F	NEGATIVE	NEGATIVE	0	POSITIVE	55.6	SI
1207	CURAHUASI	ABANCAY	APURIMAC	44	F	NEGATIVE	POSITIVE	1	POSITIVE	55.85	SI
1208	CURAHUASI	ABANCAY	APURIMAC	24	F	NEGATIVE	POSITIVE	1	POSITIVE	56.23	SI
1209	ABANCAY	ABANCAY	APURIMAC	64	M	NEGATIVE	POSITIVE	1	POSITIVE	56.28	SI
1210	CURAHUASI	ABANCAY	APURIMAC	34	F	NEGATIVE	POSITIVE	1	POSITIVE	56.42	SI
1211	ABANCAY	ABANCAY	APURIMAC	21	F	NEGATIVE	NEGATIVE	0	POSITIVE	56.43	SI
1212	ABANCAY	ABANCAY	APURIMAC	27	F	NEGATIVE	POSITIVE	1	POSITIVE	56.52	SI
1213	ABANCAY	ABANCAY	APURIMAC	23	F	NEGATIVE	POSITIVE	1	POSITIVE	56.66	SI
1214	LAMBRAMA	ABANCAY	APURIMAC	10	F	NEGATIVE	NEGATIVE	0	NEGATIVE	0	NO
1215	ABANCAY	ABANCAY	APURIMAC	26	F	NEGATIVE	POSITIVE	1	POSITIVE	56.91	SI
1216	ABANCAY	ABANCAY	APURIMAC	20	M	NEGATIVE	NEGATIVE	0	POSITIVE	57.1	SI
1217	ABANCAY	ABANCAY	APURIMAC	21	F	NEGATIVE	NEGATIVE	0	POSITIVE	57.21	SI
1218	ABANCAY	ABANCAY	APURIMAC	36	F	NEGATIVE	POSITIVE	1	POSITIVE	57.26	SI
1219	ABANCAY	ABANCAY	APURIMAC	30	F	NEGATIVE	NEGATIVE	0	POSITIVE	58.15	SI
1220	CURAHUASI	ABANCAY	APURIMAC	75	F	NEGATIVE	POSITIVE	1	POSITIVE	58.2	SI
1221	ABANCAY	ABANCAY	APURIMAC	47	M	NEGATIVE	POSITIVE	1	POSITIVE	58.39	SI
1222	HUANIPACA	ABANCAY	APURIMAC	10	F	NEGATIVE	NEGATIVE	0	NEGATIVE	0	NO
1223	ABANCAY	ABANCAY	APURIMAC	20	F	NEGATIVE	POSITIVE	1	POSITIVE	58.66	SI
1224	ABANCAY	ABANCAY	APURIMAC	10	F	NEGATIVE	NEGATIVE	0	POSITIVE	21.03	SI
1225	ABANCAY	ABANCAY	APURIMAC	24	F	NEGATIVE	POSITIVE	1	POSITIVE	59	SI
1226	ABANCAY	ABANCAY	APURIMAC	SIN DATO	F	NEGATIVE	POSITIVE	1	POSITIVE	59.07	SI
1227	ABANCAY	ABANCAY	APURIMAC	28	F	NEGATIVE	NEGATIVE	0	POSITIVE	59.37	SI
1228	ABANCAY	ABANCAY	APURIMAC	19	M	NEGATIVE	NEGATIVE	0	POSITIVE	59.38	SI
1229	ABANCAY	ABANCAY	APURIMAC	29	F	NEGATIVE	POSITIVE	1	POSITIVE	59.42	SI
1230	CURAHUASI	ABANCAY	APURIMAC	57	F	NEGATIVE	POSITIVE	1	POSITIVE	59.63	SI
1231	ABANCAY	ABANCAY	APURIMAC	10	M	NEGATIVE	NEGATIVE	0	POSITIVE	46.61	SI
1232	ABANCAY	ABANCAY	APURIMAC	20	F	NEGATIVE	NEGATIVE	0	POSITIVE	59.69	SI
1233	ABANCAY	ABANCAY	APURIMAC	49	F	NEGATIVE	POSITIVE	1	POSITIVE	60.09	SI
1234	TAMBURCO	ABANCAY	APURIMAC	25	F	NEGATIVE	NEGATIVE	0	POSITIVE	60.11	SI
1235	ABANCAY	ABANCAY	APURIMAC	81	F	NEGATIVE	NEGATIVE	0	POSITIVE	60.36	SI
1236	ABANCAY	ABANCAY	APURIMAC	32	F	NEGATIVE	NEGATIVE	0	POSITIVE	60.5	SI
1237	CURAHUASI	ABANCAY	APURIMAC	33	M	NEGATIVE	POSITIVE	1	POSITIVE	60.57	SI
1238	ABANCAY	ABANCAY	APURIMAC	SIN DATO	F	NEGATIVE	POSITIVE	1	POSITIVE	60.57	SI
1239	ABANCAY	ABANCAY	APURIMAC	21	M	NEGATIVE	NEGATIVE	0	POSITIVE	60.62	SI
1240	LAMBRAMA	ABANCAY	APURIMAC	48	M	NEGATIVE	POSITIVE	1	POSITIVE	60.65	SI
1241	ABANCAY	ABANCAY	APURIMAC	41	M	NEGATIVE	POSITIVE	1	POSITIVE	61.05	SI
1242	ABANCAY	ABANCAY	APURIMAC	40	M	NEGATIVE	POSITIVE	1	POSITIVE	61.38	SI
1243	ABANCAY	ABANCAY	APURIMAC	61	F	NEGATIVE	POSITIVE	1	POSITIVE	61.43	SI
1244	ABANCAY	ABANCAY	APURIMAC	20	M	NEGATIVE	NEGATIVE	0	POSITIVE	61.73	SI
1245	ABANCAY	ABANCAY	APURIMAC	62	M	NEGATIVE	POSITIVE	1	POSITIVE	61.83	SI
1246	SAN PEDRO DE CACHORA	ABANCAY	APURIMAC	59	M	NEGATIVE	POSITIVE	1	POSITIVE	61.92	SI
1247	ABANCAY	ABANCAY	APURIMAC	22	F	NEGATIVE	NEGATIVE	0	POSITIVE	62.05	SI
1248	CURAHUASI	ABANCAY	APURIMAC	34	F	NEGATIVE	POSITIVE	1	POSITIVE	62.54	SI
1249	CIRCA	ABANCAY	APURIMAC	29	F	NEGATIVE	NEGATIVE	0	POSITIVE	64.03	SI
1250	ABANCAY	ABANCAY	APURIMAC	26	F	NEGATIVE	POSITIVE	1	POSITIVE	64.05	SI
1251	CURAHUASI	ABANCAY	APURIMAC	37	M	NEGATIVE	POSITIVE	1	POSITIVE	64.07	SI
1252	CIRCA	ABANCAY	APURIMAC	36	F	NEGATIVE	NEGATIVE	0	POSITIVE	64.08	SI
1253	TAMBURCO	ABANCAY	APURIMAC	47	F	NEGATIVE	POSITIVE	1	POSITIVE	64.13	SI
1254	ABANCAY	ABANCAY	APURIMAC	26	F	NEGATIVE	NEGATIVE	0	POSITIVE	64.49	SI
1255	ABANCAY	ABANCAY	APURIMAC	66	F	NEGATIVE	POSITIVE	1	POSITIVE	64.49	SI
1256	HUANIPACA	ABANCAY	APURIMAC	10	F	NEGATIVE	NEGATIVE	0	POSITIVE	68.11	SI
1257	ABANCAY	ABANCAY	APURIMAC	34	M	NEGATIVE	POSITIVE	1	POSITIVE	65.16	SI
1258	HUANIPACA	ABANCAY	APURIMAC	47	F	NEGATIVE	NEGATIVE	0	POSITIVE	65.17	SI
1259	ABANCAY	ABANCAY	APURIMAC	43	F	NEGATIVE	NEGATIVE	0	POSITIVE	65.25	SI
1260	ABANCAY	ABANCAY	APURIMAC	60	F	NEGATIVE	POSITIVE	1	POSITIVE	65.27	SI
1261	SAN PEDRO DE CACHORA	ABANCAY	APURIMAC	39	F	NEGATIVE	NEGATIVE	0	POSITIVE	65.39	SI
1262	ABANCAY	ABANCAY	APURIMAC	38	F	NEGATIVE	NEGATIVE	0	POSITIVE	65.56	SI
1263	ABANCAY	ABANCAY	APURIMAC	59	M	NEGATIVE	POSITIVE	1	POSITIVE	65.81	SI
1264	ABANCAY	ABANCAY	APURIMAC	39	F	NEGATIVE	NEGATIVE	0	POSITIVE	65.98	SI
1265	CURAHUASI	ABANCAY	APURIMAC	45	F	NEGATIVE	NEGATIVE	0	POSITIVE	66.12	SI
1266	ABANCAY	ABANCAY	APURIMAC	43	M	NEGATIVE	POSITIVE	1	POSITIVE	66.21	SI
1267	SAN PEDRO DE CACHORA	ABANCAY	APURIMAC	63	F	NEGATIVE	POSITIVE	1	POSITIVE	66.54	SI
1268	ABANCAY	ABANCAY	APURIMAC	40	M	NEGATIVE	NEGATIVE	0	POSITIVE	66.74	SI
1269	ABANCAY	ABANCAY	APURIMAC	48	F	NEGATIVE	POSITIVE	1	POSITIVE	67.02	SI
1270	ABANCAY	ABANCAY	APURIMAC	46	F	NEGATIVE	POSITIVE	1	POSITIVE	67.07	SI
1271	CURAHUASI	ABANCAY	APURIMAC	28	F	NEGATIVE	NEGATIVE	0	POSITIVE	67.13	SI
1272	CURAHUASI	ABANCAY	APURIMAC	57	M	NEGATIVE	POSITIVE	1	POSITIVE	67.33	SI
1273	ABANCAY	ABANCAY	APURIMAC	28	M	NEGATIVE	POSITIVE	1	POSITIVE	67.34	SI
1274	ABANCAY	ABANCAY	APURIMAC	59	M	NEGATIVE	NEGATIVE	0	POSITIVE	67.42	SI
1275	CIRCA	ABANCAY	APURIMAC	33	F	NEGATIVE	NEGATIVE	0	POSITIVE	67.53	SI
1276	HUANIPACA	ABANCAY	APURIMAC	26	M	NEGATIVE	POSITIVE	1	POSITIVE	67.55	SI
1277	ABANCAY	ABANCAY	APURIMAC	28	F	NEGATIVE	NEGATIVE	0	POSITIVE	67.87	SI
1278	CURAHUASI	ABANCAY	APURIMAC	22	M	NEGATIVE	NEGATIVE	0	POSITIVE	67.96	SI
1279	CURAHUASI	ABANCAY	APURIMAC	53	F	NEGATIVE	POSITIVE	1	POSITIVE	68.06	SI
1280	ABANCAY	ABANCAY	APURIMAC	21	F	NEGATIVE	NEGATIVE	0	POSITIVE	68.08	SI
1281	HUANIPACA	ABANCAY	APURIMAC	10	F	NEGATIVE	POSITIVE	1	POSITIVE	83.5	SI
1282	CURAHUASI	ABANCAY	APURIMAC	37	M	NEGATIVE	POSITIVE	1	POSITIVE	68.73	SI
1283	ABANCAY	ABANCAY	APURIMAC	26	F	NEGATIVE	POSITIVE	1	POSITIVE	68.78	SI
1284	TAMBURCO	ABANCAY	APURIMAC	48	F	NEGATIVE	POSITIVE	1	POSITIVE	68.95	SI
1285	TAMBURCO	ABANCAY	APURIMAC	SIN DATO	F	NEGATIVE	NEGATIVE	0	POSITIVE	69.08	SI
1286	ABANCAY	ABANCAY	APURIMAC	19	F	NEGATIVE	NEGATIVE	0	POSITIVE	69.09	SI
1287	ABANCAY	ABANCAY	APURIMAC	45	F	NEGATIVE	POSITIVE	1	POSITIVE	69.11	SI
1288	ABANCAY	ABANCAY	APURIMAC	31	F	NEGATIVE	NEGATIVE	0	POSITIVE	69.2	SI
1289	ABANCAY	ABANCAY	APURIMAC	40	F	NEGATIVE	POSITIVE	1	POSITIVE	69.21	SI
1290	ABANCAY	ABANCAY	APURIMAC	SIN DATO	F	NEGATIVE	POSITIVE	1	POSITIVE	69.46	SI
1291	ABANCAY	ABANCAY	APURIMAC	10	F	NEGATIVE	NEGATIVE	0	POSITIVE	96.51	SI
1292	ABANCAY	ABANCAY	APURIMAC	32	F	NEGATIVE	NEGATIVE	0	POSITIVE	69.58	SI
1293	ABANCAY	ABANCAY	APURIMAC	10	M	NEGATIVE	POSITIVE	1	POSITIVE	96.92	SI
1294	ABANCAY	ABANCAY	APURIMAC	10	M	NEGATIVE	NEGATIVE	0	POSITIVE	124.4	SI
1295	LAMBRAMA	ABANCAY	APURIMAC	48	F	NEGATIVE	NEGATIVE	0	POSITIVE	69.89	SI
1296	ABANCAY	ABANCAY	APURIMAC	65	M	NEGATIVE	POSITIVE	1	POSITIVE	70.12	SI
1297	ABANCAY	ABANCAY	APURIMAC	44	M	NEGATIVE	NEGATIVE	0	POSITIVE	70.37	SI
1298	ABANCAY	ABANCAY	APURIMAC	37	F	NEGATIVE	POSITIVE	1	POSITIVE	70.68	SI
1299	CURAHUASI	ABANCAY	APURIMAC	34	F	NEGATIVE	NEGATIVE	0	POSITIVE	70.86	SI
1300	ABANCAY	ABANCAY	APURIMAC	25	F	NEGATIVE	NEGATIVE	0	POSITIVE	70.97	SI
1301	ABANCAY	ABANCAY	APURIMAC	54	F	NEGATIVE	POSITIVE	1	POSITIVE	70.97	SI
1302	ABANCAY	ABANCAY	APURIMAC	45	M	NEGATIVE	POSITIVE	1	POSITIVE	71.04	SI
1303	ABANCAY	ABANCAY	APURIMAC	50	F	NEGATIVE	POSITIVE	1	POSITIVE	71.5	SI
1304	ABANCAY	ABANCAY	APURIMAC	21	F	NEGATIVE	NEGATIVE	0	POSITIVE	71.56	SI
1305	ABANCAY	ABANCAY	APURIMAC	52	F	NEGATIVE	NEGATIVE	0	POSITIVE	71.6	SI
1306	ABANCAY	ABANCAY	APURIMAC	35	F	NEGATIVE	POSITIVE	1	POSITIVE	72.28	SI
1307	ABANCAY	ABANCAY	APURIMAC	10	M	NEGATIVE	NEGATIVE	0	POSITIVE	138.3	SI
1308	CURAHUASI	ABANCAY	APURIMAC	61	M	NEGATIVE	POSITIVE	1	POSITIVE	72.55	SI
1309	ABANCAY	ABANCAY	APURIMAC	53	F	NEGATIVE	NEGATIVE	0	POSITIVE	72.64	SI
1310	ABANCAY	ABANCAY	APURIMAC	37	F	NEGATIVE	POSITIVE	1	POSITIVE	72.66	SI
1311	ABANCAY	ABANCAY	APURIMAC	53	F	NEGATIVE	POSITIVE	1	POSITIVE	72.75	SI
1312	SAN PEDRO DE CACHORA	ABANCAY	APURIMAC	45	M	NEGATIVE	NEGATIVE	0	POSITIVE	72.77	SI
1313	ABANCAY	ABANCAY	APURIMAC	44	M	NEGATIVE	POSITIVE	1	POSITIVE	72.92	SI
1314	CHACOCHE	ABANCAY	APURIMAC	SIN DATO	F	NEGATIVE	POSITIVE	1	POSITIVE	73	SI
1315	CURAHUASI	ABANCAY	APURIMAC	10	M	NEGATIVE	NEGATIVE	0	POSITIVE	157.6	SI
1316	ABANCAY	ABANCAY	APURIMAC	36	F	NEGATIVE	NEGATIVE	0	POSITIVE	73.74	SI
1317	ABANCAY	ABANCAY	APURIMAC	39	M	NEGATIVE	POSITIVE	1	POSITIVE	73.78	SI
1318	HUANIPACA	ABANCAY	APURIMAC	54	M	NEGATIVE	POSITIVE	1	POSITIVE	73.94	SI
1319	ABANCAY	ABANCAY	APURIMAC	26	F	NEGATIVE	POSITIVE	1	POSITIVE	73.96	SI
1320	SAN PEDRO DE CACHORA	ABANCAY	APURIMAC	55	M	NEGATIVE	NEGATIVE	0	POSITIVE	73.99	SI
1321	ABANCAY	ABANCAY	APURIMAC	48	F	NEGATIVE	POSITIVE	1	POSITIVE	74.18	SI
1322	ABANCAY	ABANCAY	APURIMAC	42	F	NEGATIVE	NEGATIVE	0	POSITIVE	74.21	SI
1323	ABANCAY	ABANCAY	APURIMAC	23	M	NEGATIVE	NEGATIVE	0	POSITIVE	74.71	SI
1324	HUANIPACA	ABANCAY	APURIMAC	10	F	NEGATIVE	NEGATIVE	0	POSITIVE	163.9	SI
1325	ABANCAY	ABANCAY	APURIMAC	30	F	NEGATIVE	NEGATIVE	0	POSITIVE	74.88	SI
1326	CURAHUASI	ABANCAY	APURIMAC	42	F	NEGATIVE	POSITIVE	1	POSITIVE	74.91	SI
1327	ABANCAY	ABANCAY	APURIMAC	30	M	NEGATIVE	POSITIVE	1	POSITIVE	75.15	SI
1328	ABANCAY	ABANCAY	APURIMAC	27	F	NEGATIVE	POSITIVE	1	POSITIVE	75.22	SI
1329	ABANCAY	ABANCAY	APURIMAC	23	F	NEGATIVE	POSITIVE	1	POSITIVE	75.4	SI
1330	ABANCAY	ABANCAY	APURIMAC	31	F	NEGATIVE	NEGATIVE	0	POSITIVE	75.4	SI
1331	ABANCAY	ABANCAY	APURIMAC	20	M	NEGATIVE	NEGATIVE	0	POSITIVE	75.49	SI
1332	ABANCAY	ABANCAY	APURIMAC	58	F	NEGATIVE	POSITIVE	1	POSITIVE	75.77	SI
1333	ABANCAY	ABANCAY	APURIMAC	10	M	NEGATIVE	NEGATIVE	0	POSITIVE	164.6	SI
1334	ABANCAY	ABANCAY	APURIMAC	37	M	NEGATIVE	POSITIVE	1	POSITIVE	76.09	SI
1335	ABANCAY	ABANCAY	APURIMAC	22	F	NEGATIVE	POSITIVE	1	POSITIVE	76.2	SI
1336	ABANCAY	ABANCAY	APURIMAC	19	M	NEGATIVE	NEGATIVE	0	POSITIVE	76.39	SI
1337	ABANCAY	ABANCAY	APURIMAC	37	M	NEGATIVE	POSITIVE	1	POSITIVE	76.56	SI
1338	ABANCAY	ABANCAY	APURIMAC	18	F	NEGATIVE	NEGATIVE	0	POSITIVE	76.75	SI
1339	LAMBRAMA	ABANCAY	APURIMAC	19	F	NEGATIVE	NEGATIVE	0	POSITIVE	76.9	SI
1340	ABANCAY	ABANCAY	APURIMAC	48	F	NEGATIVE	NEGATIVE	0	POSITIVE	76.99	SI
1341	ABANCAY	ABANCAY	APURIMAC	32	F	NEGATIVE	POSITIVE	1	POSITIVE	77	SI
1342	ABANCAY	ABANCAY	APURIMAC	42	F	NEGATIVE	POSITIVE	1	POSITIVE	77.02	SI
1343	CIRCA	ABANCAY	APURIMAC	39	F	NEGATIVE	POSITIVE	1	POSITIVE	77.03	SI
1344	ABANCAY	ABANCAY	APURIMAC	45	M	NEGATIVE	POSITIVE	1	POSITIVE	77.16	SI
1345	PICHIRHUA	ABANCAY	APURIMAC	20	M	NEGATIVE	NEGATIVE	0	POSITIVE	77.2	SI
1346	ABANCAY	ABANCAY	APURIMAC	55	M	NEGATIVE	POSITIVE	1	POSITIVE	77.61	SI
1347	SAN PEDRO DE CACHORA	ABANCAY	APURIMAC	42	F	NEGATIVE	NEGATIVE	0	POSITIVE	77.74	SI
1348	ABANCAY	ABANCAY	APURIMAC	10	M	NEGATIVE	NEGATIVE	0	POSITIVE	167.4	SI
1349	ABANCAY	ABANCAY	APURIMAC	20	M	NEGATIVE	NEGATIVE	0	POSITIVE	77.91	SI
1350	ABANCAY	ABANCAY	APURIMAC	29	F	NEGATIVE	NEGATIVE	0	POSITIVE	78.05	SI
1351	SAN PEDRO DE CACHORA	ABANCAY	APURIMAC	21	M	NEGATIVE	NEGATIVE	0	POSITIVE	78.13	SI
1352	ABANCAY	ABANCAY	APURIMAC	10	F	NEGATIVE	NEGATIVE	0	POSITIVE	174.2	SI
1353	CURAHUASI	ABANCAY	APURIMAC	58	M	NEGATIVE	POSITIVE	1	POSITIVE	78.24	SI
1354	ABANCAY	ABANCAY	APURIMAC	25	M	NEGATIVE	POSITIVE	1	POSITIVE	78.38	SI
1355	ABANCAY	ABANCAY	APURIMAC	33	F	NEGATIVE	POSITIVE	1	POSITIVE	78.38	SI
1356	SAN PEDRO DE CACHORA	ABANCAY	APURIMAC	10	F	NEGATIVE	NEGATIVE	0	POSITIVE	175.7	SI
1357	SAN PEDRO DE CACHORA	ABANCAY	APURIMAC	66	F	NEGATIVE	POSITIVE	1	POSITIVE	78.87	SI
1358	ABANCAY	ABANCAY	APURIMAC	30	M	NEGATIVE	POSITIVE	1	POSITIVE	78.99	SI
1359	ABANCAY	ABANCAY	APURIMAC	19	M	NEGATIVE	NEGATIVE	0	POSITIVE	79.35	SI
1360	CURAHUASI	ABANCAY	APURIMAC	29	M	NEGATIVE	POSITIVE	1	POSITIVE	79.57	SI
1361	ABANCAY	ABANCAY	APURIMAC	32	F	NEGATIVE	NEGATIVE	0	POSITIVE	79.71	SI
1362	SAN PEDRO DE CACHORA	ABANCAY	APURIMAC	22	M	NEGATIVE	POSITIVE	1	POSITIVE	79.82	SI
1363	ABANCAY	ABANCAY	APURIMAC	40	F	NEGATIVE	POSITIVE	1	POSITIVE	79.92	SI
1364	ABANCAY	ABANCAY	APURIMAC	34	F	NEGATIVE	POSITIVE	1	POSITIVE	80.02	SI
1365	TAMBURCO	ABANCAY	APURIMAC	27	F	NEGATIVE	POSITIVE	1	POSITIVE	80.13	SI
1366	LAMBRAMA	ABANCAY	APURIMAC	20	M	NEGATIVE	POSITIVE	1	POSITIVE	81.2	SI
1367	ABANCAY	ABANCAY	APURIMAC	20	F	NEGATIVE	NEGATIVE	0	POSITIVE	81.26	SI
1368	ABANCAY	ABANCAY	APURIMAC	25	F	NEGATIVE	NEGATIVE	0	POSITIVE	81.27	SI
1369	ABANCAY	ABANCAY	APURIMAC	53	M	NEGATIVE	POSITIVE	1	POSITIVE	81.38	SI
1370	CURAHUASI	ABANCAY	APURIMAC	77	M	NEGATIVE	POSITIVE	1	POSITIVE	82.24	SI
1371	HUANIPACA	ABANCAY	APURIMAC	23	M	NEGATIVE	NEGATIVE	0	POSITIVE	82.42	SI
1372	TAMBURCO	ABANCAY	APURIMAC	30	F	NEGATIVE	NEGATIVE	0	POSITIVE	83.05	SI
1373	ABANCAY	ABANCAY	APURIMAC	10	F	NEGATIVE	NEGATIVE	0	POSITIVE	188.4	SI
1374	ABANCAY	ABANCAY	APURIMAC	39	M	NEGATIVE	POSITIVE	1	POSITIVE	83.69	SI
1375	HUANIPACA	ABANCAY	APURIMAC	31	F	NEGATIVE	NEGATIVE	0	POSITIVE	84.29	SI
1376	CURAHUASI	ABANCAY	APURIMAC	48	F	NEGATIVE	POSITIVE	1	POSITIVE	84.38	SI
1377	ABANCAY	ABANCAY	APURIMAC	67	F	NEGATIVE	POSITIVE	1	POSITIVE	84.39	SI
1378	CURAHUASI	ABANCAY	APURIMAC	34	F	NEGATIVE	NEGATIVE	0	POSITIVE	84.41	SI
1379	ABANCAY	ABANCAY	APURIMAC	SIN DATO	M	NEGATIVE	POSITIVE	1	POSITIVE	84.58	SI
1380	ABANCAY	ABANCAY	APURIMAC	51	F	NEGATIVE	POSITIVE	1	POSITIVE	84.97	SI
1381	ABANCAY	ABANCAY	APURIMAC	32	F	NEGATIVE	NEGATIVE	0	POSITIVE	85.02	SI
1382	ABANCAY	ABANCAY	APURIMAC	10	M	NEGATIVE	NEGATIVE	0	POSITIVE	198.1	SI
1383	ABANCAY	ABANCAY	APURIMAC	44	M	NEGATIVE	NEGATIVE	0	POSITIVE	85.27	SI
1384	ABANCAY	ABANCAY	APURIMAC	34	F	NEGATIVE	NEGATIVE	0	POSITIVE	85.39	SI
1385	ABANCAY	ABANCAY	APURIMAC	33	M	NEGATIVE	NEGATIVE	0	POSITIVE	85.43	SI
1386	ABANCAY	ABANCAY	APURIMAC	34	F	NEGATIVE	POSITIVE	1	POSITIVE	85.44	SI
1387	ABANCAY	ABANCAY	APURIMAC	37	F	NEGATIVE	POSITIVE	1	POSITIVE	85.51	SI
1388	ABANCAY	ABANCAY	APURIMAC	67	F	NEGATIVE	POSITIVE	1	POSITIVE	85.51	SI
1389	ABANCAY	ABANCAY	APURIMAC	44	M	NEGATIVE	POSITIVE	1	POSITIVE	85.61	SI
1390	ABANCAY	ABANCAY	APURIMAC	25	F	NEGATIVE	POSITIVE	1	POSITIVE	85.99	SI
1391	ABANCAY	ABANCAY	APURIMAC	10	M	NEGATIVE	POSITIVE	1	POSITIVE	201.3	SI
1392	ABANCAY	ABANCAY	APURIMAC	36	F	NEGATIVE	POSITIVE	1	POSITIVE	86.5	SI
1393	ABANCAY	ABANCAY	APURIMAC	30	F	NEGATIVE	NEGATIVE	0	POSITIVE	86.58	SI
1394	ABANCAY	ABANCAY	APURIMAC	42	M	NEGATIVE	NEGATIVE	0	POSITIVE	86.68	SI
1395	ABANCAY	ABANCAY	APURIMAC	10	M	NEGATIVE	NEGATIVE	0	POSITIVE	203.3	SI
1396	ABANCAY	ABANCAY	APURIMAC	28	M	NEGATIVE	NEGATIVE	0	POSITIVE	87.37	SI
1397	CURAHUASI	ABANCAY	APURIMAC	45	F	NEGATIVE	NEGATIVE	0	POSITIVE	87.66	SI
1398	ABANCAY	ABANCAY	APURIMAC	19	M	NEGATIVE	NEGATIVE	0	POSITIVE	87.74	SI
1399	ABANCAY	ABANCAY	APURIMAC	53	F	NEGATIVE	NEGATIVE	0	POSITIVE	87.77	SI
1400	ABANCAY	ABANCAY	APURIMAC	37	F	NEGATIVE	POSITIVE	1	POSITIVE	87.85	SI
1401	ABANCAY	ABANCAY	APURIMAC	50	F	NEGATIVE	POSITIVE	1	POSITIVE	88.2	SI
1402	ABANCAY	ABANCAY	APURIMAC	32	M	NEGATIVE	NEGATIVE	0	POSITIVE	88.22	SI
1403	ABANCAY	ABANCAY	APURIMAC	23	F	NEGATIVE	POSITIVE	1	POSITIVE	88.39	SI
1404	ABANCAY	ABANCAY	APURIMAC	26	M	NEGATIVE	NEGATIVE	0	POSITIVE	88.96	SI
1405	ABANCAY	ABANCAY	APURIMAC	53	F	NEGATIVE	NEGATIVE	0	POSITIVE	89.12	SI
1406	ABANCAY	ABANCAY	APURIMAC	51	M	NEGATIVE	POSITIVE	1	POSITIVE	89.37	SI
1407	ABANCAY	ABANCAY	APURIMAC	56	F	NEGATIVE	POSITIVE	1	POSITIVE	89.5	SI
1408	CURAHUASI	ABANCAY	APURIMAC	60	F	NEGATIVE	POSITIVE	1	POSITIVE	89.52	SI
1409	PICHIRHUA	ABANCAY	APURIMAC	21	M	NEGATIVE	NEGATIVE	0	POSITIVE	89.56	SI
1410	ABANCAY	ABANCAY	APURIMAC	32	F	NEGATIVE	POSITIVE	1	POSITIVE	89.69	SI
1411	CURAHUASI	ABANCAY	APURIMAC	47	M	NEGATIVE	NEGATIVE	0	POSITIVE	90.01	SI
1412	ABANCAY	ABANCAY	APURIMAC	63	F	NEGATIVE	POSITIVE	1	POSITIVE	90.54	SI
1413	ABANCAY	ABANCAY	APURIMAC	33	M	NEGATIVE	POSITIVE	1	POSITIVE	90.69	SI
1414	ABANCAY	ABANCAY	APURIMAC	18	F	NEGATIVE	POSITIVE	1	POSITIVE	91.12	SI
1415	ABANCAY	ABANCAY	APURIMAC	21	M	NEGATIVE	POSITIVE	1	POSITIVE	91.18	SI
1416	ABANCAY	ABANCAY	APURIMAC	23	M	NEGATIVE	POSITIVE	1	POSITIVE	91.49	SI
1417	LAMBRAMA	ABANCAY	APURIMAC	SIN DATO	F	NEGATIVE	POSITIVE	1	POSITIVE	91.94	SI
1418	ABANCAY	ABANCAY	APURIMAC	42	M	NEGATIVE	POSITIVE	1	POSITIVE	91.96	SI
1419	CURAHUASI	ABANCAY	APURIMAC	28	F	NEGATIVE	NEGATIVE	0	POSITIVE	92.04	SI
1420	ABANCAY	ABANCAY	APURIMAC	32	M	NEGATIVE	POSITIVE	1	POSITIVE	92.17	SI
1421	ABANCAY	ABANCAY	APURIMAC	23	F	NEGATIVE	POSITIVE	1	POSITIVE	92.95	SI
1422	CURAHUASI	ABANCAY	APURIMAC	76	M	NEGATIVE	POSITIVE	1	POSITIVE	93.18	SI
1423	SAN PEDRO DE CACHORA	ABANCAY	APURIMAC	47	F	NEGATIVE	POSITIVE	1	POSITIVE	93.4	SI
1424	ABANCAY	ABANCAY	APURIMAC	35	F	NEGATIVE	NEGATIVE	0	POSITIVE	93.49	SI
1425	ABANCAY	ABANCAY	APURIMAC	42	F	NEGATIVE	POSITIVE	1	POSITIVE	93.63	SI
1426	HUANIPACA	ABANCAY	APURIMAC	54	M	NEGATIVE	POSITIVE	1	POSITIVE	93.82	SI
1427	HUANIPACA	ABANCAY	APURIMAC	71	F	NEGATIVE	POSITIVE	1	POSITIVE	93.94	SI
1428	CHACOCHE	ABANCAY	APURIMAC	10	F	NEGATIVE	NEGATIVE	0	POSITIVE	212.9	SI
1429	ABANCAY	ABANCAY	APURIMAC	21	F	NEGATIVE	NEGATIVE	0	POSITIVE	94.15	SI
1430	TAMBURCO	ABANCAY	APURIMAC	52	M	NEGATIVE	POSITIVE	1	POSITIVE	94.26	SI
1431	ABANCAY	ABANCAY	APURIMAC	32	F	NEGATIVE	NEGATIVE	0	POSITIVE	94.6	SI
1432	ABANCAY	ABANCAY	APURIMAC	26	M	NEGATIVE	NEGATIVE	0	POSITIVE	95.35	SI
1433	ABANCAY	ABANCAY	APURIMAC	29	F	NEGATIVE	NEGATIVE	0	POSITIVE	95.36	SI
1434	ABANCAY	ABANCAY	APURIMAC	19	F	NEGATIVE	POSITIVE	1	POSITIVE	95.52	SI
1435	ABANCAY	ABANCAY	APURIMAC	10	F	NEGATIVE	NEGATIVE	0	POSITIVE	213.6	SI
1436	ABANCAY	ABANCAY	APURIMAC	41	F	NEGATIVE	POSITIVE	1	POSITIVE	96.32	SI
1437	ABANCAY	ABANCAY	APURIMAC	10	F	NEGATIVE	NEGATIVE	0	POSITIVE	237.2	SI
1438	ABANCAY	ABANCAY	APURIMAC	19	F	NEGATIVE	NEGATIVE	0	POSITIVE	96.51	SI
1439	ABANCAY	ABANCAY	APURIMAC	10	M	NEGATIVE	NEGATIVE	0	POSITIVE	238.3	SI
1440	ABANCAY	ABANCAY	APURIMAC	10	M	NEGATIVE	NEGATIVE	0	POSITIVE	242.5	SI
1441	ABANCAY	ABANCAY	APURIMAC	27	F	NEGATIVE	POSITIVE	1	POSITIVE	97.08	SI
1442	TAMBURCO	ABANCAY	APURIMAC	21	F	NEGATIVE	NEGATIVE	0	POSITIVE	97.44	SI
1443	CHACOCHE	ABANCAY	APURIMAC	50	F	NEGATIVE	POSITIVE	1	POSITIVE	97.87	SI
1444	CURAHUASI	ABANCAY	APURIMAC	58	F	NEGATIVE	POSITIVE	1	POSITIVE	98.14	SI
1445	CURAHUASI	ABANCAY	APURIMAC	27	M	NEGATIVE	POSITIVE	1	POSITIVE	98.42	SI
1446	CURAHUASI	ABANCAY	APURIMAC	47	F	NEGATIVE	NEGATIVE	0	POSITIVE	98.45	SI
1447	ABANCAY	ABANCAY	APURIMAC	63	F	NEGATIVE	NEGATIVE	0	POSITIVE	98.89	SI
1448	SAN PEDRO DE CACHORA	ABANCAY	APURIMAC	28	F	NEGATIVE	NEGATIVE	0	POSITIVE	99.39	SI
1449	HUANIPACA	ABANCAY	APURIMAC	42	F	NEGATIVE	POSITIVE	1	POSITIVE	99.4	SI
1450	LAMBRAMA	ABANCAY	APURIMAC	23	F	NEGATIVE	NEGATIVE	0	POSITIVE	99.57	SI
1451	ABANCAY	ABANCAY	APURIMAC	49	M	NEGATIVE	POSITIVE	1	POSITIVE	99.65	SI
1452	CURAHUASI	ABANCAY	APURIMAC	45	F	NEGATIVE	POSITIVE	1	POSITIVE	99.68	SI
1453	ABANCAY	ABANCAY	APURIMAC	34	M	NEGATIVE	NEGATIVE	0	POSITIVE	99.74	SI
1454	CURAHUASI	ABANCAY	APURIMAC	79	F	NEGATIVE	POSITIVE	1	POSITIVE	99.94	SI
1455	CURAHUASI	ABANCAY	APURIMAC	74	M	NEGATIVE	POSITIVE	1	POSITIVE	100	SI
1456	ABANCAY	ABANCAY	APURIMAC	71	F	NEGATIVE	POSITIVE	1	POSITIVE	100.1	SI
1457	PICHIRHUA	ABANCAY	APURIMAC	67	M	NEGATIVE	POSITIVE	1	POSITIVE	100.8	SI
1458	ABANCAY	ABANCAY	APURIMAC	25	M	NEGATIVE	POSITIVE	1	POSITIVE	101.2	SI
1459	ABANCAY	ABANCAY	APURIMAC	26	F	NEGATIVE	POSITIVE	1	POSITIVE	101.7	SI
1460	ABANCAY	ABANCAY	APURIMAC	22	F	NEGATIVE	NEGATIVE	0	POSITIVE	101.8	SI
1461	ABANCAY	ABANCAY	APURIMAC	47	M	NEGATIVE	NEGATIVE	0	POSITIVE	102.2	SI
1462	ABANCAY	ABANCAY	APURIMAC	48	M	NEGATIVE	POSITIVE	1	POSITIVE	102.3	SI
1463	ABANCAY	ABANCAY	APURIMAC	65	M	NEGATIVE	POSITIVE	1	POSITIVE	102.3	SI
1464	ABANCAY	ABANCAY	APURIMAC	18	F	NEGATIVE	NEGATIVE	0	POSITIVE	102.6	SI
1465	CURAHUASI	ABANCAY	APURIMAC	54	M	NEGATIVE	POSITIVE	1	POSITIVE	102.7	SI
1466	TAMBURCO	ABANCAY	APURIMAC	20	M	NEGATIVE	NEGATIVE	0	POSITIVE	103	SI
1467	ABANCAY	ABANCAY	APURIMAC	27	F	NEGATIVE	POSITIVE	1	POSITIVE	103	SI
1468	PICHIRHUA	ABANCAY	APURIMAC	10	F	NEGATIVE	NEGATIVE	0	POSITIVE	249.6	SI
1469	ABANCAY	ABANCAY	APURIMAC	54	F	NEGATIVE	POSITIVE	1	POSITIVE	103.7	SI
1470	HUANIPACA	ABANCAY	APURIMAC	58	F	NEGATIVE	NEGATIVE	0	POSITIVE	103.8	SI
1471	ABANCAY	ABANCAY	APURIMAC	41	F	NEGATIVE	POSITIVE	1	POSITIVE	104.5	SI
1472	ABANCAY	ABANCAY	APURIMAC	30	F	NEGATIVE	POSITIVE	1	POSITIVE	104.7	SI
1473	SAN PEDRO DE CACHORA	ABANCAY	APURIMAC	39	F	NEGATIVE	NEGATIVE	0	POSITIVE	105.8	SI
1474	CIRCA	ABANCAY	APURIMAC	39	M	NEGATIVE	NEGATIVE	0	POSITIVE	105.8	SI
1475	ABANCAY	ABANCAY	APURIMAC	31	M	NEGATIVE	POSITIVE	1	POSITIVE	106	SI
1476	TAMBURCO	ABANCAY	APURIMAC	25	F	NEGATIVE	POSITIVE	1	POSITIVE	106.2	SI
1477	SAN PEDRO DE CACHORA	ABANCAY	APURIMAC	73	F	NEGATIVE	NEGATIVE	0	POSITIVE	106.3	SI
1478	ABANCAY	ABANCAY	APURIMAC	10	M	NEGATIVE	NEGATIVE	0	POSITIVE	253.1	SI
1479	ABANCAY	ABANCAY	APURIMAC	52	F	NEGATIVE	POSITIVE	1	POSITIVE	106.4	SI
1480	SAN PEDRO DE CACHORA	ABANCAY	APURIMAC	52	F	NEGATIVE	POSITIVE	1	POSITIVE	106.4	SI
1481	ABANCAY	ABANCAY	APURIMAC	18	F	NEGATIVE	POSITIVE	1	POSITIVE	106.7	SI
1482	CURAHUASI	ABANCAY	APURIMAC	36	F	NEGATIVE	NEGATIVE	0	POSITIVE	106.7	SI
1483	ABANCAY	ABANCAY	APURIMAC	10	M	NEGATIVE	NEGATIVE	0	POSITIVE	253.9	SI
1484	ABANCAY	ABANCAY	APURIMAC	58	F	NEGATIVE	POSITIVE	1	POSITIVE	107	SI
1485	ABANCAY	ABANCAY	APURIMAC	55	M	NEGATIVE	POSITIVE	1	POSITIVE	107.1	SI
1486	CIRCA	ABANCAY	APURIMAC	46	M	NEGATIVE	POSITIVE	1	POSITIVE	107.3	SI
1487	TAMBURCO	ABANCAY	APURIMAC	44	M	NEGATIVE	POSITIVE	1	POSITIVE	107.4	SI
1488	ABANCAY	ABANCAY	APURIMAC	10	M	NEGATIVE	NEGATIVE	0	POSITIVE	268.5	SI
1489	ABANCAY	ABANCAY	APURIMAC	20	F	NEGATIVE	NEGATIVE	0	POSITIVE	107.9	SI
1490	ABANCAY	ABANCAY	APURIMAC	19	M	NEGATIVE	NEGATIVE	0	POSITIVE	108	SI
1491	CURAHUASI	ABANCAY	APURIMAC	33	F	NEGATIVE	NEGATIVE	0	POSITIVE	108.2	SI
1492	ABANCAY	ABANCAY	APURIMAC	37	F	NEGATIVE	NEGATIVE	0	POSITIVE	108.2	SI
1493	ABANCAY	ABANCAY	APURIMAC	18	M	NEGATIVE	NEGATIVE	0	POSITIVE	108.3	SI
1494	ABANCAY	ABANCAY	APURIMAC	31	F	NEGATIVE	NEGATIVE	0	POSITIVE	108.8	SI
1495	CURAHUASI	ABANCAY	APURIMAC	49	M	NEGATIVE	POSITIVE	1	POSITIVE	109.1	SI
1496	ABANCAY	ABANCAY	APURIMAC	41	F	NEGATIVE	POSITIVE	1	POSITIVE	109.8	SI
1497	CURAHUASI	ABANCAY	APURIMAC	45	F	NEGATIVE	POSITIVE	1	POSITIVE	109.8	SI
1498	ABANCAY	ABANCAY	APURIMAC	67	F	NEGATIVE	POSITIVE	1	POSITIVE	109.9	SI
1499	ABANCAY	ABANCAY	APURIMAC	21	F	NEGATIVE	NEGATIVE	0	POSITIVE	110	SI
1500	ABANCAY	ABANCAY	APURIMAC	55	F	NEGATIVE	POSITIVE	1	POSITIVE	110.1	SI
1501	ABANCAY	ABANCAY	APURIMAC	21	M	NEGATIVE	NEGATIVE	0	POSITIVE	110.2	SI
1502	ABANCAY	ABANCAY	APURIMAC	41	F	NEGATIVE	POSITIVE	1	POSITIVE	110.3	SI
1503	ABANCAY	ABANCAY	APURIMAC	40	F	NEGATIVE	POSITIVE	1	POSITIVE	110.8	SI
1504	ABANCAY	ABANCAY	APURIMAC	22	F	NEGATIVE	NEGATIVE	0	POSITIVE	110.9	SI
1505	ABANCAY	ABANCAY	APURIMAC	29	F	NEGATIVE	NEGATIVE	0	POSITIVE	110.9	SI
1506	TAMBURCO	ABANCAY	APURIMAC	53	M	NEGATIVE	POSITIVE	1	POSITIVE	110.9	SI
1507	ABANCAY	ABANCAY	APURIMAC	55	F	NEGATIVE	POSITIVE	1	POSITIVE	111	SI
1508	ABANCAY	ABANCAY	APURIMAC	18	F	NEGATIVE	NEGATIVE	0	POSITIVE	111.1	SI
1509	ABANCAY	ABANCAY	APURIMAC	62	F	NEGATIVE	POSITIVE	1	POSITIVE	111.1	SI
1510	CURAHUASI	ABANCAY	APURIMAC	10	F	NEGATIVE	NEGATIVE	0	POSITIVE	282.3	SI
1511	ABANCAY	ABANCAY	APURIMAC	47	F	NEGATIVE	POSITIVE	1	POSITIVE	111.4	SI
1512	TAMBURCO	ABANCAY	APURIMAC	23	F	NEGATIVE	POSITIVE	1	POSITIVE	111.9	SI
1513	ABANCAY	ABANCAY	APURIMAC	31	F	NEGATIVE	NEGATIVE	0	POSITIVE	112.2	SI
1514	ABANCAY	ABANCAY	APURIMAC	19	M	NEGATIVE	NEGATIVE	0	POSITIVE	112.3	SI
1515	ABANCAY	ABANCAY	APURIMAC	29	F	NEGATIVE	POSITIVE	1	POSITIVE	112.3	SI
1516	ABANCAY	ABANCAY	APURIMAC	10	F	NEGATIVE	NEGATIVE	0	POSITIVE	285	SI
1517	ABANCAY	ABANCAY	APURIMAC	18	F	NEGATIVE	NEGATIVE	0	POSITIVE	112.6	SI
1518	ABANCAY	ABANCAY	APURIMAC	33	F	NEGATIVE	NEGATIVE	0	POSITIVE	112.6	SI
1519	ABANCAY	ABANCAY	APURIMAC	45	F	NEGATIVE	POSITIVE	1	POSITIVE	112.7	SI
1520	ABANCAY	ABANCAY	APURIMAC	47	M	NEGATIVE	POSITIVE	1	POSITIVE	112.8	SI
1521	ABANCAY	ABANCAY	APURIMAC	67	F	NEGATIVE	POSITIVE	1	POSITIVE	112.9	SI
1522	ABANCAY	ABANCAY	APURIMAC	10	F	NEGATIVE	NEGATIVE	0	POSITIVE	331.7	SI
1523	ABANCAY	ABANCAY	APURIMAC	26	F	NEGATIVE	NEGATIVE	0	POSITIVE	113.3	SI
1524	ABANCAY	ABANCAY	APURIMAC	29	F	NEGATIVE	NEGATIVE	0	POSITIVE	113.3	SI
1525	ABANCAY	ABANCAY	APURIMAC	20	F	NEGATIVE	NEGATIVE	0	POSITIVE	113.4	SI
1526	HUANIPACA	ABANCAY	APURIMAC	46	F	NEGATIVE	POSITIVE	1	POSITIVE	113.9	SI
1527	HUANIPACA	ABANCAY	APURIMAC	38	F	NEGATIVE	NEGATIVE	0	POSITIVE	114.1	SI
1528	ABANCAY	ABANCAY	APURIMAC	40	F	NEGATIVE	POSITIVE	1	POSITIVE	114.2	SI
1529	ABANCAY	ABANCAY	APURIMAC	10	M	NEGATIVE	NEGATIVE	0	POSITIVE	457.3	SI
1530	ABANCAY	ABANCAY	APURIMAC	27	F	NEGATIVE	NEGATIVE	0	POSITIVE	114.9	SI
1531	ABANCAY	ABANCAY	APURIMAC	42	M	NEGATIVE	POSITIVE	1	POSITIVE	115.3	SI
1532	ABANCAY	ABANCAY	APURIMAC	11	F	NEGATIVE	NEGATIVE	0	POSITIVE	27.15	SI
1533	ABANCAY	ABANCAY	APURIMAC	53	F	NEGATIVE	POSITIVE	1	POSITIVE	115.5	SI
1534	ABANCAY	ABANCAY	APURIMAC	31	F	NEGATIVE	POSITIVE	1	POSITIVE	115.7	SI
1535	ABANCAY	ABANCAY	APURIMAC	56	F	NEGATIVE	POSITIVE	1	POSITIVE	115.7	SI
1536	ABANCAY	ABANCAY	APURIMAC	SIN DATO	M	NEGATIVE	NEGATIVE	0	POSITIVE	115.8	SI
1537	CURAHUASI	ABANCAY	APURIMAC	47	M	NEGATIVE	POSITIVE	1	POSITIVE	116	SI
1538	LAMBRAMA	ABANCAY	APURIMAC	49	F	NEGATIVE	POSITIVE	1	POSITIVE	116	SI
1539	CURAHUASI	ABANCAY	APURIMAC	48	M	NEGATIVE	POSITIVE	1	POSITIVE	116.4	SI
1540	ABANCAY	ABANCAY	APURIMAC	37	F	NEGATIVE	NEGATIVE	0	POSITIVE	116.5	SI
1541	LAMBRAMA	ABANCAY	APURIMAC	41	M	NEGATIVE	NEGATIVE	0	POSITIVE	116.6	SI
1542	ABANCAY	ABANCAY	APURIMAC	44	F	NEGATIVE	POSITIVE	1	POSITIVE	116.6	SI
1543	ABANCAY	ABANCAY	APURIMAC	43	F	NEGATIVE	POSITIVE	1	POSITIVE	116.8	SI
1544	ABANCAY	ABANCAY	APURIMAC	51	F	NEGATIVE	POSITIVE	1	POSITIVE	116.9	SI
1545	ABANCAY	ABANCAY	APURIMAC	25	F	NEGATIVE	POSITIVE	1	POSITIVE	117.1	SI
1546	TAMBURCO	ABANCAY	APURIMAC	66	M	NEGATIVE	POSITIVE	1	POSITIVE	117.3	SI
1547	ABANCAY	ABANCAY	APURIMAC	11	M	NEGATIVE	NEGATIVE	0	POSITIVE	69.79	SI
1548	ABANCAY	ABANCAY	APURIMAC	54	F	NEGATIVE	POSITIVE	1	POSITIVE	117.6	SI
1549	ABANCAY	ABANCAY	APURIMAC	41	F	NEGATIVE	POSITIVE	1	POSITIVE	117.8	SI
1550	HUANIPACA	ABANCAY	APURIMAC	11	F	NEGATIVE	NEGATIVE	0	POSITIVE	113.2	SI
1551	ABANCAY	ABANCAY	APURIMAC	22	M	NEGATIVE	POSITIVE	1	POSITIVE	117.9	SI
1552	ABANCAY	ABANCAY	APURIMAC	29	F	NEGATIVE	POSITIVE	1	POSITIVE	118	SI
1553	CURAHUASI	ABANCAY	APURIMAC	11	M	NEGATIVE	NEGATIVE	0	POSITIVE	141.1	SI
1554	ABANCAY	ABANCAY	APURIMAC	40	F	NEGATIVE	POSITIVE	1	POSITIVE	118.7	SI
1555	ABANCAY	ABANCAY	APURIMAC	33	M	NEGATIVE	POSITIVE	1	POSITIVE	118.9	SI
1556	ABANCAY	ABANCAY	APURIMAC	24	F	NEGATIVE	NEGATIVE	0	POSITIVE	119	SI
1557	TAMBURCO	ABANCAY	APURIMAC	11	F	NEGATIVE	NEGATIVE	0	POSITIVE	149	SI
1558	ABANCAY	ABANCAY	APURIMAC	21	F	NEGATIVE	NEGATIVE	0	POSITIVE	119.2	SI
1559	CURAHUASI	ABANCAY	APURIMAC	24	F	NEGATIVE	NEGATIVE	0	POSITIVE	119.3	SI
1560	LAMBRAMA	ABANCAY	APURIMAC	11	M	NEGATIVE	POSITIVE	1	POSITIVE	159.6	SI
1561	CURAHUASI	ABANCAY	APURIMAC	36	F	NEGATIVE	NEGATIVE	0	POSITIVE	120.3	SI
1562	CURAHUASI	ABANCAY	APURIMAC	68	F	NEGATIVE	POSITIVE	1	POSITIVE	120.3	SI
1563	ABANCAY	ABANCAY	APURIMAC	21	M	NEGATIVE	NEGATIVE	0	POSITIVE	120.4	SI
1564	ABANCAY	ABANCAY	APURIMAC	55	F	NEGATIVE	POSITIVE	1	POSITIVE	120.5	SI
1565	CURAHUASI	ABANCAY	APURIMAC	62	F	NEGATIVE	POSITIVE	1	POSITIVE	120.6	SI
1566	ABANCAY	ABANCAY	APURIMAC	64	M	NEGATIVE	POSITIVE	1	POSITIVE	120.6	SI
1567	ABANCAY	ABANCAY	APURIMAC	21	F	NEGATIVE	POSITIVE	1	POSITIVE	120.7	SI
1568	CURAHUASI	ABANCAY	APURIMAC	65	M	NEGATIVE	POSITIVE	1	POSITIVE	120.7	SI
1569	ABANCAY	ABANCAY	APURIMAC	52	F	NEGATIVE	POSITIVE	1	POSITIVE	121.1	SI
1570	ABANCAY	ABANCAY	APURIMAC	36	F	NEGATIVE	POSITIVE	1	POSITIVE	121.2	SI
1571	ABANCAY	ABANCAY	APURIMAC	20	M	NEGATIVE	NEGATIVE	0	POSITIVE	121.3	SI
1572	CURAHUASI	ABANCAY	APURIMAC	46	M	NEGATIVE	POSITIVE	1	POSITIVE	121.3	SI
1573	ABANCAY	ABANCAY	APURIMAC	11	M	NEGATIVE	NEGATIVE	0	POSITIVE	204.2	SI
1574	ABANCAY	ABANCAY	APURIMAC	21	F	NEGATIVE	NEGATIVE	0	POSITIVE	121.4	SI
1575	ABANCAY	ABANCAY	APURIMAC	28	F	NEGATIVE	POSITIVE	1	POSITIVE	121.5	SI
1576	TAMBURCO	ABANCAY	APURIMAC	36	F	NEGATIVE	NEGATIVE	0	POSITIVE	121.5	SI
1577	CIRCA	ABANCAY	APURIMAC	35	F	NEGATIVE	NEGATIVE	0	POSITIVE	121.8	SI
1578	ABANCAY	ABANCAY	APURIMAC	24	M	NEGATIVE	NEGATIVE	0	POSITIVE	121.9	SI
1579	LAMBRAMA	ABANCAY	APURIMAC	25	F	NEGATIVE	NEGATIVE	0	POSITIVE	122.1	SI
1580	ABANCAY	ABANCAY	APURIMAC	28	M	NEGATIVE	POSITIVE	1	POSITIVE	122.2	SI
1581	ABANCAY	ABANCAY	APURIMAC	55	F	NEGATIVE	POSITIVE	1	POSITIVE	122.3	SI
1582	ABANCAY	ABANCAY	APURIMAC	42	M	NEGATIVE	POSITIVE	1	POSITIVE	122.4	SI
1583	ABANCAY	ABANCAY	APURIMAC	50	F	NEGATIVE	POSITIVE	1	POSITIVE	122.4	SI
1584	SAN PEDRO DE CACHORA	ABANCAY	APURIMAC	35	F	NEGATIVE	NEGATIVE	0	POSITIVE	122.5	SI
1585	ABANCAY	ABANCAY	APURIMAC	20	F	NEGATIVE	NEGATIVE	0	POSITIVE	122.6	SI
1586	ABANCAY	ABANCAY	APURIMAC	43	F	NEGATIVE	POSITIVE	1	POSITIVE	122.6	SI
1587	ABANCAY	ABANCAY	APURIMAC	21	M	NEGATIVE	NEGATIVE	0	POSITIVE	123	SI
1588	ABANCAY	ABANCAY	APURIMAC	51	M	NEGATIVE	POSITIVE	1	POSITIVE	123	SI
1589	ABANCAY	ABANCAY	APURIMAC	29	F	NEGATIVE	POSITIVE	1	POSITIVE	123.1	SI
1590	ABANCAY	ABANCAY	APURIMAC	19	M	NEGATIVE	NEGATIVE	0	POSITIVE	123.2	SI
1591	ABANCAY	ABANCAY	APURIMAC	23	F	NEGATIVE	NEGATIVE	0	POSITIVE	123.3	SI
1592	ABANCAY	ABANCAY	APURIMAC	25	F	NEGATIVE	NEGATIVE	0	POSITIVE	123.3	SI
1593	CURAHUASI	ABANCAY	APURIMAC	20	M	NEGATIVE	POSITIVE	1	POSITIVE	123.4	SI
1594	ABANCAY	ABANCAY	APURIMAC	25	F	NEGATIVE	NEGATIVE	0	POSITIVE	123.4	SI
1595	ABANCAY	ABANCAY	APURIMAC	41	M	NEGATIVE	POSITIVE	1	POSITIVE	123.4	SI
1596	SAN PEDRO DE CACHORA	ABANCAY	APURIMAC	73	M	NEGATIVE	POSITIVE	1	POSITIVE	123.4	SI
1597	SAN PEDRO DE CACHORA	ABANCAY	APURIMAC	18	F	NEGATIVE	NEGATIVE	0	POSITIVE	123.5	SI
1598	ABANCAY	ABANCAY	APURIMAC	19	M	NEGATIVE	NEGATIVE	0	POSITIVE	123.5	SI
1599	ABANCAY	ABANCAY	APURIMAC	19	M	NEGATIVE	NEGATIVE	0	POSITIVE	123.5	SI
1600	ABANCAY	ABANCAY	APURIMAC	11	F	NEGATIVE	NEGATIVE	0	POSITIVE	209.2	SI
1601	ABANCAY	ABANCAY	APURIMAC	11	M	NEGATIVE	POSITIVE	1	POSITIVE	209.4	SI
1602	CURAHUASI	ABANCAY	APURIMAC	31	F	NEGATIVE	POSITIVE	1	POSITIVE	123.9	SI
1603	ABANCAY	ABANCAY	APURIMAC	27	F	NEGATIVE	POSITIVE	1	POSITIVE	124.1	SI
1604	ABANCAY	ABANCAY	APURIMAC	24	M	NEGATIVE	POSITIVE	1	POSITIVE	124.2	SI
1605	ABANCAY	ABANCAY	APURIMAC	11	M	NEGATIVE	NEGATIVE	0	POSITIVE	215.5	SI
1606	ABANCAY	ABANCAY	APURIMAC	32	F	NEGATIVE	NEGATIVE	0	POSITIVE	124.3	SI
1607	ABANCAY	ABANCAY	APURIMAC	11	F	NEGATIVE	NEGATIVE	0	POSITIVE	241.7	SI
1608	ABANCAY	ABANCAY	APURIMAC	43	F	NEGATIVE	POSITIVE	1	POSITIVE	124.4	SI
1609	CURAHUASI	ABANCAY	APURIMAC	31	F	NEGATIVE	NEGATIVE	0	POSITIVE	124.6	SI
1610	ABANCAY	ABANCAY	APURIMAC	11	M	NEGATIVE	NEGATIVE	0	POSITIVE	261.3	SI
1611	ABANCAY	ABANCAY	APURIMAC	66	F	NEGATIVE	POSITIVE	1	POSITIVE	125	SI
1612	ABANCAY	ABANCAY	APURIMAC	19	M	NEGATIVE	NEGATIVE	0	POSITIVE	125.2	SI
1613	ABANCAY	ABANCAY	APURIMAC	37	F	NEGATIVE	POSITIVE	1	POSITIVE	125.5	SI
1614	ABANCAY	ABANCAY	APURIMAC	21	M	NEGATIVE	POSITIVE	1	POSITIVE	125.7	SI
1615	CURAHUASI	ABANCAY	APURIMAC	24	F	NEGATIVE	NEGATIVE	0	POSITIVE	126	SI
1616	ABANCAY	ABANCAY	APURIMAC	68	F	NEGATIVE	POSITIVE	1	POSITIVE	126.3	SI
1617	ABANCAY	ABANCAY	APURIMAC	11	M	NEGATIVE	NEGATIVE	0	POSITIVE	351.1	SI
1618	ABANCAY	ABANCAY	APURIMAC	28	F	NEGATIVE	NEGATIVE	0	POSITIVE	126.4	SI
1619	ABANCAY	ABANCAY	APURIMAC	20	F	NEGATIVE	NEGATIVE	0	POSITIVE	126.6	SI
1620	ABANCAY	ABANCAY	APURIMAC	28	F	NEGATIVE	NEGATIVE	0	POSITIVE	126.6	SI
1621	SAN PEDRO DE CACHORA	ABANCAY	APURIMAC	31	F	NEGATIVE	NEGATIVE	0	POSITIVE	126.6	SI
1622	ABANCAY	ABANCAY	APURIMAC	54	M	NEGATIVE	NEGATIVE	0	POSITIVE	126.7	SI
1623	ABANCAY	ABANCAY	APURIMAC	55	F	NEGATIVE	POSITIVE	1	POSITIVE	126.8	SI
1624	LAMBRAMA	ABANCAY	APURIMAC	24	M	NEGATIVE	NEGATIVE	0	POSITIVE	126.9	SI
1625	CURAHUASI	ABANCAY	APURIMAC	45	M	NEGATIVE	POSITIVE	1	POSITIVE	127	SI
1626	ABANCAY	ABANCAY	APURIMAC	71	M	NEGATIVE	POSITIVE	1	POSITIVE	127.1	SI
1627	CURAHUASI	ABANCAY	APURIMAC	55	M	NEGATIVE	POSITIVE	1	POSITIVE	127.2	SI
1628	ABANCAY	ABANCAY	APURIMAC	18	F	NEGATIVE	NEGATIVE	0	POSITIVE	127.3	SI
1629	ABANCAY	ABANCAY	APURIMAC	38	M	NEGATIVE	POSITIVE	1	POSITIVE	127.3	SI
1630	ABANCAY	ABANCAY	APURIMAC	48	F	NEGATIVE	NEGATIVE	0	POSITIVE	127.4	SI
1631	ABANCAY	ABANCAY	APURIMAC	20	F	NEGATIVE	NEGATIVE	0	POSITIVE	127.6	SI
1632	ABANCAY	ABANCAY	APURIMAC	24	M	NEGATIVE	NEGATIVE	0	POSITIVE	127.6	SI
1633	CURAHUASI	ABANCAY	APURIMAC	31	F	NEGATIVE	POSITIVE	1	POSITIVE	127.6	SI
1634	ABANCAY	ABANCAY	APURIMAC	49	F	NEGATIVE	POSITIVE	1	POSITIVE	127.6	SI
1635	ABANCAY	ABANCAY	APURIMAC	52	F	NEGATIVE	POSITIVE	1	POSITIVE	127.6	SI
1636	CURAHUASI	ABANCAY	APURIMAC	53	F	NEGATIVE	POSITIVE	1	POSITIVE	127.8	SI
1637	ABANCAY	ABANCAY	APURIMAC	29	F	NEGATIVE	POSITIVE	1	POSITIVE	127.9	SI
1638	ABANCAY	ABANCAY	APURIMAC	43	F	NEGATIVE	POSITIVE	1	POSITIVE	128.1	SI
1639	ABANCAY	ABANCAY	APURIMAC	23	M	NEGATIVE	NEGATIVE	0	POSITIVE	128.2	SI
1640	ABANCAY	ABANCAY	APURIMAC	39	F	NEGATIVE	NEGATIVE	0	POSITIVE	128.2	SI
1641	ABANCAY	ABANCAY	APURIMAC	21	M	NEGATIVE	NEGATIVE	0	POSITIVE	128.3	SI
1642	ABANCAY	ABANCAY	APURIMAC	20	M	NEGATIVE	NEGATIVE	0	POSITIVE	128.4	SI
1643	ABANCAY	ABANCAY	APURIMAC	20	F	NEGATIVE	NEGATIVE	0	POSITIVE	128.4	SI
1644	ABANCAY	ABANCAY	APURIMAC	35	F	NEGATIVE	NEGATIVE	0	POSITIVE	128.6	SI
1645	CURAHUASI	ABANCAY	APURIMAC	12	F	NEGATIVE	NEGATIVE	0	NEGATIVE	0	NO
1646	SAN PEDRO DE CACHORA	ABANCAY	APURIMAC	52	M	NEGATIVE	POSITIVE	1	POSITIVE	129.1	SI
1647	ABANCAY	ABANCAY	APURIMAC	67	F	NEGATIVE	POSITIVE	1	POSITIVE	129.1	SI
1648	ABANCAY	ABANCAY	APURIMAC	28	F	NEGATIVE	POSITIVE	1	POSITIVE	129.3	SI
1649	CURAHUASI	ABANCAY	APURIMAC	42	F	NEGATIVE	NEGATIVE	0	POSITIVE	129.7	SI
1650	CURAHUASI	ABANCAY	APURIMAC	57	F	NEGATIVE	POSITIVE	1	POSITIVE	129.9	SI
1651	ABANCAY	ABANCAY	APURIMAC	58	M	NEGATIVE	POSITIVE	1	POSITIVE	129.9	SI
1652	SAN PEDRO DE CACHORA	ABANCAY	APURIMAC	35	F	NEGATIVE	NEGATIVE	0	POSITIVE	130.1	SI
1653	ABANCAY	ABANCAY	APURIMAC	19	F	NEGATIVE	NEGATIVE	0	POSITIVE	131.1	SI
1654	LAMBRAMA	ABANCAY	APURIMAC	26	F	NEGATIVE	NEGATIVE	0	POSITIVE	131.3	SI
1655	CURAHUASI	ABANCAY	APURIMAC	49	F	NEGATIVE	NEGATIVE	0	POSITIVE	131.4	SI
1656	ABANCAY	ABANCAY	APURIMAC	18	F	NEGATIVE	NEGATIVE	0	POSITIVE	131.6	SI
1657	ABANCAY	ABANCAY	APURIMAC	22	F	NEGATIVE	POSITIVE	1	POSITIVE	131.6	SI
1658	TAMBURCO	ABANCAY	APURIMAC	60	M	NEGATIVE	POSITIVE	1	POSITIVE	131.6	SI
1659	ABANCAY	ABANCAY	APURIMAC	58	F	NEGATIVE	POSITIVE	1	POSITIVE	131.7	SI
1660	ABANCAY	ABANCAY	APURIMAC	12	F	NEGATIVE	NEGATIVE	0	POSITIVE	15.68	SI
1661	CURAHUASI	ABANCAY	APURIMAC	23	F	NEGATIVE	NEGATIVE	0	POSITIVE	132	SI
1662	ABANCAY	ABANCAY	APURIMAC	46	M	NEGATIVE	POSITIVE	1	POSITIVE	132.1	SI
1663	ABANCAY	ABANCAY	APURIMAC	49	F	NEGATIVE	POSITIVE	1	POSITIVE	132.1	SI
1664	HUANIPACA	ABANCAY	APURIMAC	12	F	NEGATIVE	POSITIVE	1	POSITIVE	30.41	SI
1665	ABANCAY	ABANCAY	APURIMAC	20	M	NEGATIVE	NEGATIVE	0	POSITIVE	132.2	SI
1666	ABANCAY	ABANCAY	APURIMAC	56	F	NEGATIVE	POSITIVE	1	POSITIVE	132.2	SI
1667	ABANCAY	ABANCAY	APURIMAC	65	F	NEGATIVE	POSITIVE	1	POSITIVE	132.5	SI
1668	CURAHUASI	ABANCAY	APURIMAC	26	F	NEGATIVE	POSITIVE	1	POSITIVE	132.6	SI
1669	ABANCAY	ABANCAY	APURIMAC	28	F	NEGATIVE	NEGATIVE	0	POSITIVE	132.7	SI
1670	ABANCAY	ABANCAY	APURIMAC	18	M	NEGATIVE	NEGATIVE	0	POSITIVE	132.9	SI
1671	ABANCAY	ABANCAY	APURIMAC	25	F	NEGATIVE	NEGATIVE	0	POSITIVE	132.9	SI
1672	CURAHUASI	ABANCAY	APURIMAC	33	F	NEGATIVE	NEGATIVE	0	POSITIVE	132.9	SI
1673	CURAHUASI	ABANCAY	APURIMAC	37	M	NEGATIVE	POSITIVE	1	POSITIVE	132.9	SI
1674	CURAHUASI	ABANCAY	APURIMAC	66	M	NEGATIVE	POSITIVE	1	POSITIVE	132.9	SI
1675	ABANCAY	ABANCAY	APURIMAC	22	F	NEGATIVE	NEGATIVE	0	POSITIVE	133	SI
1676	ABANCAY	ABANCAY	APURIMAC	25	M	NEGATIVE	POSITIVE	1	POSITIVE	133	SI
1677	ABANCAY	ABANCAY	APURIMAC	66	F	NEGATIVE	POSITIVE	1	POSITIVE	133	SI
1678	ABANCAY	ABANCAY	APURIMAC	48	M	NEGATIVE	NEGATIVE	0	POSITIVE	133.1	SI
1679	HUANIPACA	ABANCAY	APURIMAC	39	F	NEGATIVE	POSITIVE	1	POSITIVE	133.2	SI
1680	ABANCAY	ABANCAY	APURIMAC	48	M	NEGATIVE	POSITIVE	1	POSITIVE	133.2	SI
1681	ABANCAY	ABANCAY	APURIMAC	41	F	NEGATIVE	POSITIVE	1	POSITIVE	133.3	SI
1682	TAMBURCO	ABANCAY	APURIMAC	23	M	NEGATIVE	NEGATIVE	0	POSITIVE	133.5	SI
1683	ABANCAY	ABANCAY	APURIMAC	18	M	NEGATIVE	NEGATIVE	0	POSITIVE	133.6	SI
1684	ABANCAY	ABANCAY	APURIMAC	57	F	NEGATIVE	POSITIVE	1	POSITIVE	134.2	SI
1685	ABANCAY	ABANCAY	APURIMAC	66	F	NEGATIVE	POSITIVE	1	POSITIVE	134.2	SI
1686	CURAHUASI	ABANCAY	APURIMAC	25	M	NEGATIVE	NEGATIVE	0	POSITIVE	134.4	SI
1687	TAMBURCO	ABANCAY	APURIMAC	18	M	NEGATIVE	NEGATIVE	0	POSITIVE	134.7	SI
1688	ABANCAY	ABANCAY	APURIMAC	32	M	NEGATIVE	POSITIVE	1	POSITIVE	134.7	SI
1689	LAMBRAMA	ABANCAY	APURIMAC	60	M	NEGATIVE	NEGATIVE	0	POSITIVE	134.9	SI
1690	CURAHUASI	ABANCAY	APURIMAC	36	F	NEGATIVE	POSITIVE	1	POSITIVE	135	SI
1691	ABANCAY	ABANCAY	APURIMAC	47	F	NEGATIVE	POSITIVE	1	POSITIVE	135	SI
1692	TAMBURCO	ABANCAY	APURIMAC	24	M	NEGATIVE	NEGATIVE	0	POSITIVE	135.2	SI
1693	TAMBURCO	ABANCAY	APURIMAC	12	F	NEGATIVE	NEGATIVE	0	POSITIVE	42.49	SI
1694	TAMBURCO	ABANCAY	APURIMAC	50	M	NEGATIVE	POSITIVE	1	POSITIVE	135.4	SI
1695	ABANCAY	ABANCAY	APURIMAC	54	M	NEGATIVE	POSITIVE	1	POSITIVE	135.5	SI
1696	ABANCAY	ABANCAY	APURIMAC	38	F	NEGATIVE	POSITIVE	1	POSITIVE	135.6	SI
1697	ABANCAY	ABANCAY	APURIMAC	52	F	NEGATIVE	NEGATIVE	0	POSITIVE	135.8	SI
1698	ABANCAY	ABANCAY	APURIMAC	25	M	NEGATIVE	NEGATIVE	0	POSITIVE	135.9	SI
1699	ABANCAY	ABANCAY	APURIMAC	12	M	NEGATIVE	NEGATIVE	0	POSITIVE	86.28	SI
1700	ABANCAY	ABANCAY	APURIMAC	12	M	NEGATIVE	NEGATIVE	0	POSITIVE	128.9	SI
1701	ABANCAY	ABANCAY	APURIMAC	18	F	NEGATIVE	NEGATIVE	0	POSITIVE	136.2	SI
1702	ABANCAY	ABANCAY	APURIMAC	50	F	NEGATIVE	POSITIVE	1	POSITIVE	136.3	SI
1703	ABANCAY	ABANCAY	APURIMAC	28	F	NEGATIVE	POSITIVE	1	POSITIVE	136.4	SI
1704	ABANCAY	ABANCAY	APURIMAC	SIN DATO	M	NEGATIVE	POSITIVE	1	POSITIVE	136.4	SI
1705	ABANCAY	ABANCAY	APURIMAC	18	F	NEGATIVE	NEGATIVE	0	POSITIVE	136.6	SI
1706	TAMBURCO	ABANCAY	APURIMAC	19	F	NEGATIVE	NEGATIVE	0	POSITIVE	136.6	SI
1707	ABANCAY	ABANCAY	APURIMAC	28	F	NEGATIVE	POSITIVE	1	POSITIVE	136.6	SI
1708	CURAHUASI	ABANCAY	APURIMAC	73	M	NEGATIVE	POSITIVE	1	POSITIVE	136.6	SI
1709	LAMBRAMA	ABANCAY	APURIMAC	89	M	NEGATIVE	POSITIVE	1	POSITIVE	136.6	SI
1710	ABANCAY	ABANCAY	APURIMAC	41	F	NEGATIVE	POSITIVE	1	POSITIVE	136.8	SI
1711	ABANCAY	ABANCAY	APURIMAC	36	M	NEGATIVE	NEGATIVE	0	POSITIVE	137	SI
1712	ABANCAY	ABANCAY	APURIMAC	54	F	NEGATIVE	NEGATIVE	0	POSITIVE	137	SI
1713	CURAHUASI	ABANCAY	APURIMAC	20	M	NEGATIVE	NEGATIVE	0	POSITIVE	137.1	SI
1714	CURAHUASI	ABANCAY	APURIMAC	35	F	NEGATIVE	POSITIVE	1	POSITIVE	137.3	SI
1715	ABANCAY	ABANCAY	APURIMAC	36	M	NEGATIVE	NEGATIVE	0	POSITIVE	137.5	SI
1716	ABANCAY	ABANCAY	APURIMAC	SIN DATO	M	NEGATIVE	NEGATIVE	0	POSITIVE	137.5	SI
1717	ABANCAY	ABANCAY	APURIMAC	12	M	NEGATIVE	NEGATIVE	0	POSITIVE	141.4	SI
1718	LAMBRAMA	ABANCAY	APURIMAC	12	M	NEGATIVE	NEGATIVE	0	POSITIVE	159.5	SI
1719	HUANIPACA	ABANCAY	APURIMAC	28	F	NEGATIVE	NEGATIVE	0	POSITIVE	137.9	SI
1720	HUANIPACA	ABANCAY	APURIMAC	49	F	NEGATIVE	NEGATIVE	0	POSITIVE	138.1	SI
1721	ABANCAY	ABANCAY	APURIMAC	62	M	NEGATIVE	NEGATIVE	0	POSITIVE	138.1	SI
1722	ABANCAY	ABANCAY	APURIMAC	12	M	NEGATIVE	POSITIVE	1	POSITIVE	161.3	SI
1723	SAN PEDRO DE CACHORA	ABANCAY	APURIMAC	51	F	NEGATIVE	NEGATIVE	0	POSITIVE	138.3	SI
1724	ABANCAY	ABANCAY	APURIMAC	22	F	NEGATIVE	NEGATIVE	0	POSITIVE	138.4	SI
1725	SAN PEDRO DE CACHORA	ABANCAY	APURIMAC	27	F	NEGATIVE	NEGATIVE	0	POSITIVE	138.5	SI
1726	CURAHUASI	ABANCAY	APURIMAC	32	F	NEGATIVE	NEGATIVE	0	POSITIVE	138.5	SI
1727	ABANCAY	ABANCAY	APURIMAC	37	M	NEGATIVE	POSITIVE	1	POSITIVE	138.7	SI
1728	CURAHUASI	ABANCAY	APURIMAC	50	M	NEGATIVE	POSITIVE	1	POSITIVE	139	SI
1729	ABANCAY	ABANCAY	APURIMAC	19	F	NEGATIVE	NEGATIVE	0	POSITIVE	139.1	SI
1730	ABANCAY	ABANCAY	APURIMAC	30	F	NEGATIVE	POSITIVE	1	POSITIVE	139.1	SI
1731	TAMBURCO	ABANCAY	APURIMAC	20	M	NEGATIVE	NEGATIVE	0	POSITIVE	139.2	SI
1732	ABANCAY	ABANCAY	APURIMAC	18	M	NEGATIVE	NEGATIVE	0	POSITIVE	139.3	SI
1733	ABANCAY	ABANCAY	APURIMAC	22	F	NEGATIVE	NEGATIVE	0	POSITIVE	139.4	SI
1734	LAMBRAMA	ABANCAY	APURIMAC	22	F	NEGATIVE	NEGATIVE	0	POSITIVE	139.4	SI
1735	CIRCA	ABANCAY	APURIMAC	46	M	NEGATIVE	POSITIVE	1	POSITIVE	139.5	SI
1736	HUANIPACA	ABANCAY	APURIMAC	42	F	NEGATIVE	POSITIVE	1	POSITIVE	139.7	SI
1737	CIRCA	ABANCAY	APURIMAC	33	M	NEGATIVE	NEGATIVE	0	POSITIVE	139.9	SI
1738	ABANCAY	ABANCAY	APURIMAC	12	M	NEGATIVE	NEGATIVE	0	POSITIVE	164.1	SI
1739	ABANCAY	ABANCAY	APURIMAC	24	M	NEGATIVE	POSITIVE	1	POSITIVE	140.1	SI
1740	ABANCAY	ABANCAY	APURIMAC	36	F	NEGATIVE	POSITIVE	1	POSITIVE	140.1	SI
1741	HUANIPACA	ABANCAY	APURIMAC	12	M	NEGATIVE	NEGATIVE	0	POSITIVE	164.2	SI
1742	ABANCAY	ABANCAY	APURIMAC	32	F	NEGATIVE	POSITIVE	1	POSITIVE	141.2	SI
1743	ABANCAY	ABANCAY	APURIMAC	12	F	NEGATIVE	POSITIVE	1	POSITIVE	175.7	SI
1744	HUANIPACA	ABANCAY	APURIMAC	12	M	NEGATIVE	NEGATIVE	0	POSITIVE	179	SI
1745	ABANCAY	ABANCAY	APURIMAC	48	M	NEGATIVE	NEGATIVE	0	POSITIVE	141.4	SI
1746	ABANCAY	ABANCAY	APURIMAC	22	M	NEGATIVE	POSITIVE	1	POSITIVE	141.8	SI
1747	ABANCAY	ABANCAY	APURIMAC	59	F	NEGATIVE	POSITIVE	1	POSITIVE	141.8	SI
1748	ABANCAY	ABANCAY	APURIMAC	18	F	NEGATIVE	NEGATIVE	0	POSITIVE	142.1	SI
1749	ABANCAY	ABANCAY	APURIMAC	53	F	NEGATIVE	POSITIVE	1	POSITIVE	142.3	SI
1750	LAMBRAMA	ABANCAY	APURIMAC	38	F	NEGATIVE	POSITIVE	1	POSITIVE	142.4	SI
1751	ABANCAY	ABANCAY	APURIMAC	53	F	NEGATIVE	POSITIVE	1	POSITIVE	142.4	SI
1752	ABANCAY	ABANCAY	APURIMAC	12	F	NEGATIVE	POSITIVE	1	POSITIVE	186.7	SI
1753	ABANCAY	ABANCAY	APURIMAC	21	F	NEGATIVE	NEGATIVE	0	POSITIVE	143.6	SI
1754	ABANCAY	ABANCAY	APURIMAC	32	M	NEGATIVE	POSITIVE	1	POSITIVE	143.6	SI
1755	CURAHUASI	ABANCAY	APURIMAC	56	F	NEGATIVE	POSITIVE	1	POSITIVE	143.6	SI
1756	CIRCA	ABANCAY	APURIMAC	56	F	NEGATIVE	POSITIVE	1	POSITIVE	144	SI
1757	ABANCAY	ABANCAY	APURIMAC	38	F	NEGATIVE	POSITIVE	1	POSITIVE	144.2	SI
1758	ABANCAY	ABANCAY	APURIMAC	63	M	NEGATIVE	POSITIVE	1	POSITIVE	144.2	SI
1759	CIRCA	ABANCAY	APURIMAC	12	M	NEGATIVE	NEGATIVE	0	POSITIVE	188	SI
1760	TAMBURCO	ABANCAY	APURIMAC	23	F	NEGATIVE	POSITIVE	1	POSITIVE	144.5	SI
1761	ABANCAY	ABANCAY	APURIMAC	21	M	NEGATIVE	NEGATIVE	0	POSITIVE	144.6	SI
1762	ABANCAY	ABANCAY	APURIMAC	37	F	NEGATIVE	POSITIVE	1	POSITIVE	144.6	SI
1763	ABANCAY	ABANCAY	APURIMAC	20	F	NEGATIVE	NEGATIVE	0	POSITIVE	144.8	SI
1764	LAMBRAMA	ABANCAY	APURIMAC	43	M	NEGATIVE	POSITIVE	1	POSITIVE	144.8	SI
1765	ABANCAY	ABANCAY	APURIMAC	12	F	NEGATIVE	NEGATIVE	0	POSITIVE	194.2	SI
1766	HUANIPACA	ABANCAY	APURIMAC	37	M	NEGATIVE	POSITIVE	1	POSITIVE	145.1	SI
1767	ABANCAY	ABANCAY	APURIMAC	47	M	NEGATIVE	POSITIVE	1	POSITIVE	145.2	SI
1768	TAMBURCO	ABANCAY	APURIMAC	19	F	NEGATIVE	POSITIVE	1	POSITIVE	145.3	SI
1769	TAMBURCO	ABANCAY	APURIMAC	40	M	NEGATIVE	NEGATIVE	0	POSITIVE	145.3	SI
1770	CURAHUASI	ABANCAY	APURIMAC	38	F	NEGATIVE	NEGATIVE	0	POSITIVE	145.4	SI
1771	CIRCA	ABANCAY	APURIMAC	46	F	NEGATIVE	NEGATIVE	0	POSITIVE	145.4	SI
1772	ABANCAY	ABANCAY	APURIMAC	18	M	NEGATIVE	NEGATIVE	0	POSITIVE	145.5	SI
1773	ABANCAY	ABANCAY	APURIMAC	19	F	NEGATIVE	NEGATIVE	0	POSITIVE	145.6	SI
1774	ABANCAY	ABANCAY	APURIMAC	SIN DATO	F	NEGATIVE	POSITIVE	1	POSITIVE	145.6	SI
1775	ABANCAY	ABANCAY	APURIMAC	69	M	NEGATIVE	POSITIVE	1	POSITIVE	146	SI
1776	ABANCAY	ABANCAY	APURIMAC	12	F	NEGATIVE	NEGATIVE	0	POSITIVE	195.4	SI
1777	ABANCAY	ABANCAY	APURIMAC	12	F	NEGATIVE	NEGATIVE	0	POSITIVE	198.3	SI
1778	ABANCAY	ABANCAY	APURIMAC	41	M	NEGATIVE	POSITIVE	1	POSITIVE	146.3	SI
1779	ABANCAY	ABANCAY	APURIMAC	20	M	NEGATIVE	NEGATIVE	0	POSITIVE	146.4	SI
1780	ABANCAY	ABANCAY	APURIMAC	20	F	NEGATIVE	NEGATIVE	0	POSITIVE	146.4	SI
1781	ABANCAY	ABANCAY	APURIMAC	23	F	NEGATIVE	POSITIVE	1	POSITIVE	146.4	SI
1782	ABANCAY	ABANCAY	APURIMAC	12	F	NEGATIVE	POSITIVE	1	POSITIVE	198.6	SI
1783	ABANCAY	ABANCAY	APURIMAC	41	M	NEGATIVE	NEGATIVE	0	POSITIVE	146.6	SI
1784	ABANCAY	ABANCAY	APURIMAC	12	M	NEGATIVE	NEGATIVE	0	POSITIVE	211.1	SI
1785	LAMBRAMA	ABANCAY	APURIMAC	41	F	NEGATIVE	NEGATIVE	0	POSITIVE	146.8	SI
1786	ABANCAY	ABANCAY	APURIMAC	12	F	NEGATIVE	POSITIVE	1	POSITIVE	217	SI
1787	ABANCAY	ABANCAY	APURIMAC	12	M	NEGATIVE	POSITIVE	1	POSITIVE	217.2	SI
1788	ABANCAY	ABANCAY	APURIMAC	50	M	NEGATIVE	POSITIVE	1	POSITIVE	146.9	SI
1789	ABANCAY	ABANCAY	APURIMAC	18	F	NEGATIVE	NEGATIVE	0	POSITIVE	147.3	SI
1790	ABANCAY	ABANCAY	APURIMAC	21	F	NEGATIVE	POSITIVE	1	POSITIVE	147.5	SI
1791	ABANCAY	ABANCAY	APURIMAC	18	F	NEGATIVE	NEGATIVE	0	POSITIVE	147.8	SI
1792	ABANCAY	ABANCAY	APURIMAC	12	M	NEGATIVE	NEGATIVE	0	POSITIVE	232.8	SI
1793	ABANCAY	ABANCAY	APURIMAC	28	M	NEGATIVE	POSITIVE	1	POSITIVE	147.9	SI
1794	ABANCAY	ABANCAY	APURIMAC	44	F	NEGATIVE	POSITIVE	1	POSITIVE	148.1	SI
1795	ABANCAY	ABANCAY	APURIMAC	59	M	NEGATIVE	POSITIVE	1	POSITIVE	148.1	SI
1796	CURAHUASI	ABANCAY	APURIMAC	75	F	NEGATIVE	POSITIVE	1	POSITIVE	148.2	SI
1797	ABANCAY	ABANCAY	APURIMAC	27	F	NEGATIVE	POSITIVE	1	POSITIVE	148.3	SI
1798	ABANCAY	ABANCAY	APURIMAC	41	M	NEGATIVE	NEGATIVE	0	POSITIVE	148.3	SI
1799	CURAHUASI	ABANCAY	APURIMAC	30	M	NEGATIVE	NEGATIVE	0	POSITIVE	148.4	SI
1800	ABANCAY	ABANCAY	APURIMAC	12	M	NEGATIVE	NEGATIVE	0	POSITIVE	236.8	SI
1801	ABANCAY	ABANCAY	APURIMAC	12	F	NEGATIVE	NEGATIVE	0	POSITIVE	251.1	SI
1802	ABANCAY	ABANCAY	APURIMAC	12	M	NEGATIVE	NEGATIVE	0	POSITIVE	261.6	SI
1803	ABANCAY	ABANCAY	APURIMAC	59	F	NEGATIVE	POSITIVE	1	POSITIVE	149.2	SI
1804	ABANCAY	ABANCAY	APURIMAC	43	M	NEGATIVE	POSITIVE	1	POSITIVE	149.3	SI
1805	CURAHUASI	ABANCAY	APURIMAC	31	M	NEGATIVE	POSITIVE	1	POSITIVE	149.6	SI
1806	CURAHUASI	ABANCAY	APURIMAC	63	M	NEGATIVE	POSITIVE	1	POSITIVE	149.8	SI
1807	TAMBURCO	ABANCAY	APURIMAC	20	M	NEGATIVE	NEGATIVE	0	POSITIVE	149.9	SI
1808	LAMBRAMA	ABANCAY	APURIMAC	46	M	NEGATIVE	NEGATIVE	0	POSITIVE	149.9	SI
1809	ABANCAY	ABANCAY	APURIMAC	48	F	NEGATIVE	POSITIVE	1	POSITIVE	150.3	SI
1810	PICHIRHUA	ABANCAY	APURIMAC	55	F	NEGATIVE	POSITIVE	1	POSITIVE	150.4	SI
1811	ABANCAY	ABANCAY	APURIMAC	29	F	NEGATIVE	NEGATIVE	0	POSITIVE	150.5	SI
1812	ABANCAY	ABANCAY	APURIMAC	12	M	NEGATIVE	NEGATIVE	0	POSITIVE	273.7	SI
1813	CURAHUASI	ABANCAY	APURIMAC	26	M	NEGATIVE	NEGATIVE	0	POSITIVE	151.1	SI
1814	ABANCAY	ABANCAY	APURIMAC	29	M	NEGATIVE	POSITIVE	1	POSITIVE	151.1	SI
1815	CURAHUASI	ABANCAY	APURIMAC	51	F	NEGATIVE	POSITIVE	1	POSITIVE	151.2	SI
1816	CURAHUASI	ABANCAY	APURIMAC	41	F	NEGATIVE	POSITIVE	1	POSITIVE	151.3	SI
1817	ABANCAY	ABANCAY	APURIMAC	18	M	NEGATIVE	NEGATIVE	0	POSITIVE	151.4	SI
1818	CURAHUASI	ABANCAY	APURIMAC	68	F	NEGATIVE	POSITIVE	1	POSITIVE	151.5	SI
1819	PICHIRHUA	ABANCAY	APURIMAC	36	F	NEGATIVE	POSITIVE	1	POSITIVE	151.6	SI
1820	ABANCAY	ABANCAY	APURIMAC	23	F	NEGATIVE	NEGATIVE	0	POSITIVE	151.7	SI
1821	ABANCAY	ABANCAY	APURIMAC	26	F	NEGATIVE	NEGATIVE	0	POSITIVE	151.7	SI
1822	ABANCAY	ABANCAY	APURIMAC	38	F	NEGATIVE	POSITIVE	1	POSITIVE	151.8	SI
1823	ABANCAY	ABANCAY	APURIMAC	21	F	NEGATIVE	NEGATIVE	0	POSITIVE	152	SI
1824	CIRCA	ABANCAY	APURIMAC	30	M	NEGATIVE	NEGATIVE	0	POSITIVE	152	SI
1825	TAMBURCO	ABANCAY	APURIMAC	38	F	NEGATIVE	POSITIVE	1	POSITIVE	152	SI
1826	ABANCAY	ABANCAY	APURIMAC	41	F	NEGATIVE	POSITIVE	1	POSITIVE	152	SI
1827	ABANCAY	ABANCAY	APURIMAC	55	F	NEGATIVE	POSITIVE	1	POSITIVE	152.1	SI
1828	PICHIRHUA	ABANCAY	APURIMAC	36	F	NEGATIVE	NEGATIVE	0	POSITIVE	152.2	SI
1829	ABANCAY	ABANCAY	APURIMAC	21	F	NEGATIVE	NEGATIVE	0	POSITIVE	152.3	SI
1830	ABANCAY	ABANCAY	APURIMAC	24	M	NEGATIVE	NEGATIVE	0	POSITIVE	152.3	SI
1831	ABANCAY	ABANCAY	APURIMAC	19	M	NEGATIVE	NEGATIVE	0	POSITIVE	152.4	SI
1832	ABANCAY	ABANCAY	APURIMAC	45	F	NEGATIVE	NEGATIVE	0	POSITIVE	152.4	SI
1833	HUANIPACA	ABANCAY	APURIMAC	12	M	NEGATIVE	NEGATIVE	0	POSITIVE	278.4	SI
1834	ABANCAY	ABANCAY	APURIMAC	37	F	NEGATIVE	POSITIVE	1	POSITIVE	152.5	SI
1835	HUANIPACA	ABANCAY	APURIMAC	44	M	NEGATIVE	POSITIVE	1	POSITIVE	152.8	SI
1836	HUANIPACA	ABANCAY	APURIMAC	93	F	NEGATIVE	POSITIVE	1	POSITIVE	152.9	SI
1837	CURAHUASI	ABANCAY	APURIMAC	12	F	NEGATIVE	NEGATIVE	0	POSITIVE	279.3	SI
1838	ABANCAY	ABANCAY	APURIMAC	12	F	NEGATIVE	NEGATIVE	0	POSITIVE	284.7	SI
1839	TAMBURCO	ABANCAY	APURIMAC	66	M	NEGATIVE	POSITIVE	1	POSITIVE	153.9	SI
1840	TAMBURCO	ABANCAY	APURIMAC	46	F	NEGATIVE	NEGATIVE	0	POSITIVE	154.2	SI
1841	ABANCAY	ABANCAY	APURIMAC	48	F	NEGATIVE	POSITIVE	1	POSITIVE	154.2	SI
1842	ABANCAY	ABANCAY	APURIMAC	12	F	NEGATIVE	NEGATIVE	0	POSITIVE	313.5	SI
1843	ABANCAY	ABANCAY	APURIMAC	35	M	NEGATIVE	POSITIVE	1	POSITIVE	154.3	SI
1844	ABANCAY	ABANCAY	APURIMAC	21	F	NEGATIVE	NEGATIVE	0	POSITIVE	154.4	SI
1845	ABANCAY	ABANCAY	APURIMAC	42	F	NEGATIVE	POSITIVE	1	POSITIVE	154.4	SI
1846	LAMBRAMA	ABANCAY	APURIMAC	47	F	NEGATIVE	NEGATIVE	0	POSITIVE	154.4	SI
1847	CURAHUASI	ABANCAY	APURIMAC	52	M	NEGATIVE	POSITIVE	1	POSITIVE	154.4	SI
1848	ABANCAY	ABANCAY	APURIMAC	38	F	NEGATIVE	POSITIVE	1	POSITIVE	154.5	SI
1849	ABANCAY	ABANCAY	APURIMAC	21	M	NEGATIVE	NEGATIVE	0	POSITIVE	154.6	SI
1850	HUANIPACA	ABANCAY	APURIMAC	57	M	NEGATIVE	POSITIVE	1	POSITIVE	154.6	SI
1851	ABANCAY	ABANCAY	APURIMAC	12	M	NEGATIVE	NEGATIVE	0	POSITIVE	332.5	SI
1852	SAN PEDRO DE CACHORA	ABANCAY	APURIMAC	51	M	NEGATIVE	POSITIVE	1	POSITIVE	155.4	SI
1853	ABANCAY	ABANCAY	APURIMAC	40	M	NEGATIVE	POSITIVE	1	POSITIVE	155.5	SI
1854	ABANCAY	ABANCAY	APURIMAC	12	M	NEGATIVE	NEGATIVE	0	POSITIVE	361.4	SI
1855	ABANCAY	ABANCAY	APURIMAC	18	M	NEGATIVE	NEGATIVE	0	POSITIVE	155.8	SI
1856	ABANCAY	ABANCAY	APURIMAC	44	F	NEGATIVE	POSITIVE	1	POSITIVE	155.8	SI
1857	ABANCAY	ABANCAY	APURIMAC	12	M	NEGATIVE	NEGATIVE	0	POSITIVE	367.6	SI
1858	ABANCAY	ABANCAY	APURIMAC	18	M	NEGATIVE	NEGATIVE	0	POSITIVE	156	SI
1859	SAN PEDRO DE CACHORA	ABANCAY	APURIMAC	25	F	NEGATIVE	NEGATIVE	0	POSITIVE	156.1	SI
1860	ABANCAY	ABANCAY	APURIMAC	12	F	NEGATIVE	NEGATIVE	0	POSITIVE	376.7	SI
1861	ABANCAY	ABANCAY	APURIMAC	42	F	NEGATIVE	POSITIVE	1	POSITIVE	156.3	SI
1862	TAMBURCO	ABANCAY	APURIMAC	44	F	NEGATIVE	POSITIVE	1	POSITIVE	156.3	SI
1863	ABANCAY	ABANCAY	APURIMAC	37	F	NEGATIVE	POSITIVE	1	POSITIVE	156.4	SI
1864	ABANCAY	ABANCAY	APURIMAC	13	M	NEGATIVE	NEGATIVE	0	POSITIVE	14.18	SI
1865	ABANCAY	ABANCAY	APURIMAC	46	M	NEGATIVE	POSITIVE	1	POSITIVE	156.6	SI
1866	CURAHUASI	ABANCAY	APURIMAC	19	F	NEGATIVE	NEGATIVE	0	POSITIVE	156.8	SI
1867	ABANCAY	ABANCAY	APURIMAC	34	F	NEGATIVE	POSITIVE	1	POSITIVE	156.8	SI
1868	HUANIPACA	ABANCAY	APURIMAC	56	M	NEGATIVE	POSITIVE	1	POSITIVE	156.8	SI
1869	ABANCAY	ABANCAY	APURIMAC	26	F	NEGATIVE	POSITIVE	1	POSITIVE	156.9	SI
1870	CURAHUASI	ABANCAY	APURIMAC	27	F	NEGATIVE	POSITIVE	1	POSITIVE	157	SI
1871	ABANCAY	ABANCAY	APURIMAC	20	F	NEGATIVE	NEGATIVE	0	POSITIVE	157.2	SI
1872	ABANCAY	ABANCAY	APURIMAC	21	F	NEGATIVE	NEGATIVE	0	POSITIVE	157.4	SI
1873	ABANCAY	ABANCAY	APURIMAC	43	M	NEGATIVE	POSITIVE	1	POSITIVE	157.5	SI
1874	ABANCAY	ABANCAY	APURIMAC	13	M	NEGATIVE	NEGATIVE	0	POSITIVE	29.22	SI
1875	ABANCAY	ABANCAY	APURIMAC	28	F	NEGATIVE	POSITIVE	1	POSITIVE	157.6	SI
1876	ABANCAY	ABANCAY	APURIMAC	23	F	NEGATIVE	POSITIVE	1	POSITIVE	157.8	SI
1877	ABANCAY	ABANCAY	APURIMAC	18	F	NEGATIVE	NEGATIVE	0	POSITIVE	157.9	SI
1878	ABANCAY	ABANCAY	APURIMAC	22	F	NEGATIVE	NEGATIVE	0	POSITIVE	158	SI
1879	ABANCAY	ABANCAY	APURIMAC	13	F	NEGATIVE	NEGATIVE	0	POSITIVE	31.36	SI
1880	LAMBRAMA	ABANCAY	APURIMAC	19	F	NEGATIVE	POSITIVE	1	POSITIVE	158.1	SI
1881	CURAHUASI	ABANCAY	APURIMAC	46	F	NEGATIVE	POSITIVE	1	POSITIVE	158.2	SI
1882	ABANCAY	ABANCAY	APURIMAC	31	F	NEGATIVE	NEGATIVE	0	POSITIVE	158.4	SI
1883	CURAHUASI	ABANCAY	APURIMAC	26	F	NEGATIVE	POSITIVE	1	POSITIVE	158.8	SI
1884	ABANCAY	ABANCAY	APURIMAC	58	F	NEGATIVE	POSITIVE	1	POSITIVE	159.1	SI
1885	ABANCAY	ABANCAY	APURIMAC	18	F	NEGATIVE	NEGATIVE	0	POSITIVE	159.2	SI
1886	TAMBURCO	ABANCAY	APURIMAC	26	F	NEGATIVE	POSITIVE	1	POSITIVE	159.2	SI
1887	ABANCAY	ABANCAY	APURIMAC	48	F	NEGATIVE	NEGATIVE	0	POSITIVE	159.2	SI
1888	ABANCAY	ABANCAY	APURIMAC	13	F	NEGATIVE	NEGATIVE	0	POSITIVE	37.52	SI
1889	HUANIPACA	ABANCAY	APURIMAC	25	F	NEGATIVE	NEGATIVE	0	POSITIVE	159.3	SI
1890	ABANCAY	ABANCAY	APURIMAC	13	M	NEGATIVE	NEGATIVE	0	POSITIVE	48.58	SI
1891	ABANCAY	ABANCAY	APURIMAC	13	F	NEGATIVE	NEGATIVE	0	POSITIVE	77.82	SI
1892	ABANCAY	ABANCAY	APURIMAC	27	M	NEGATIVE	NEGATIVE	0	POSITIVE	159.7	SI
1893	ABANCAY	ABANCAY	APURIMAC	42	F	NEGATIVE	POSITIVE	1	POSITIVE	159.9	SI
1894	ABANCAY	ABANCAY	APURIMAC	13	M	NEGATIVE	NEGATIVE	0	POSITIVE	111.2	SI
1895	ABANCAY	ABANCAY	APURIMAC	30	F	NEGATIVE	POSITIVE	1	POSITIVE	160.1	SI
1896	HUANIPACA	ABANCAY	APURIMAC	41	M	NEGATIVE	POSITIVE	1	POSITIVE	160.1	SI
1897	SAN PEDRO DE CACHORA	ABANCAY	APURIMAC	53	F	NEGATIVE	POSITIVE	1	POSITIVE	160.1	SI
1898	ABANCAY	ABANCAY	APURIMAC	44	F	NEGATIVE	POSITIVE	1	POSITIVE	160.3	SI
1899	LAMBRAMA	ABANCAY	APURIMAC	SIN DATO	M	NEGATIVE	NEGATIVE	0	POSITIVE	160.4	SI
1900	ABANCAY	ABANCAY	APURIMAC	13	M	NEGATIVE	POSITIVE	1	POSITIVE	115.5	SI
1901	ABANCAY	ABANCAY	APURIMAC	62	M	NEGATIVE	POSITIVE	1	POSITIVE	160.6	SI
1902	ABANCAY	ABANCAY	APURIMAC	13	F	NEGATIVE	NEGATIVE	0	POSITIVE	118.4	SI
1903	ABANCAY	ABANCAY	APURIMAC	20	F	NEGATIVE	NEGATIVE	0	POSITIVE	161	SI
1904	CIRCA	ABANCAY	APURIMAC	70	F	NEGATIVE	NEGATIVE	0	POSITIVE	161	SI
1905	ABANCAY	ABANCAY	APURIMAC	13	F	NEGATIVE	NEGATIVE	0	POSITIVE	124.3	SI
1906	PICHIRHUA	ABANCAY	APURIMAC	13	F	NEGATIVE	POSITIVE	1	POSITIVE	146.1	SI
1907	TAMBURCO	ABANCAY	APURIMAC	21	M	NEGATIVE	POSITIVE	1	POSITIVE	161.4	SI
1908	ABANCAY	ABANCAY	APURIMAC	23	F	NEGATIVE	POSITIVE	1	POSITIVE	161.4	SI
1909	ABANCAY	ABANCAY	APURIMAC	13	F	NEGATIVE	NEGATIVE	0	POSITIVE	148.5	SI
1910	ABANCAY	ABANCAY	APURIMAC	42	F	NEGATIVE	NEGATIVE	0	POSITIVE	161.6	SI
1911	ABANCAY	ABANCAY	APURIMAC	37	F	NEGATIVE	POSITIVE	1	POSITIVE	161.7	SI
1912	ABANCAY	ABANCAY	APURIMAC	31	M	NEGATIVE	NEGATIVE	0	POSITIVE	161.8	SI
1913	ABANCAY	ABANCAY	APURIMAC	41	F	NEGATIVE	POSITIVE	1	POSITIVE	161.8	SI
1914	ABANCAY	ABANCAY	APURIMAC	13	M	NEGATIVE	NEGATIVE	0	POSITIVE	155.9	SI
1915	ABANCAY	ABANCAY	APURIMAC	23	F	NEGATIVE	NEGATIVE	0	POSITIVE	161.9	SI
1916	ABANCAY	ABANCAY	APURIMAC	23	M	NEGATIVE	NEGATIVE	0	POSITIVE	161.9	SI
1917	ABANCAY	ABANCAY	APURIMAC	26	F	NEGATIVE	POSITIVE	1	POSITIVE	162	SI
1918	ABANCAY	ABANCAY	APURIMAC	40	F	NEGATIVE	NEGATIVE	0	POSITIVE	162	SI
1919	ABANCAY	ABANCAY	APURIMAC	13	M	NEGATIVE	NEGATIVE	0	POSITIVE	166.4	SI
1920	ABANCAY	ABANCAY	APURIMAC	25	F	NEGATIVE	NEGATIVE	0	POSITIVE	162.7	SI
1921	LAMBRAMA	ABANCAY	APURIMAC	34	F	NEGATIVE	NEGATIVE	0	POSITIVE	162.7	SI
1922	ABANCAY	ABANCAY	APURIMAC	43	F	NEGATIVE	POSITIVE	1	POSITIVE	162.7	SI
1923	ABANCAY	ABANCAY	APURIMAC	35	M	NEGATIVE	POSITIVE	1	POSITIVE	163.1	SI
1924	ABANCAY	ABANCAY	APURIMAC	68	M	NEGATIVE	POSITIVE	1	POSITIVE	163.2	SI
1925	ABANCAY	ABANCAY	APURIMAC	30	F	NEGATIVE	POSITIVE	1	POSITIVE	163.3	SI
1926	TAMBURCO	ABANCAY	APURIMAC	44	M	NEGATIVE	POSITIVE	1	POSITIVE	163.4	SI
1927	ABANCAY	ABANCAY	APURIMAC	60	F	NEGATIVE	POSITIVE	1	POSITIVE	163.4	SI
1928	ABANCAY	ABANCAY	APURIMAC	13	F	NEGATIVE	NEGATIVE	0	POSITIVE	168.8	SI
1929	ABANCAY	ABANCAY	APURIMAC	32	F	NEGATIVE	NEGATIVE	0	POSITIVE	163.5	SI
1930	ABANCAY	ABANCAY	APURIMAC	30	F	NEGATIVE	POSITIVE	1	POSITIVE	163.6	SI
1931	ABANCAY	ABANCAY	APURIMAC	51	F	NEGATIVE	POSITIVE	1	POSITIVE	163.7	SI
1932	ABANCAY	ABANCAY	APURIMAC	20	F	NEGATIVE	NEGATIVE	0	POSITIVE	163.8	SI
1933	ABANCAY	ABANCAY	APURIMAC	13	F	NEGATIVE	POSITIVE	1	POSITIVE	175.7	SI
1934	CURAHUASI	ABANCAY	APURIMAC	45	F	NEGATIVE	POSITIVE	1	POSITIVE	163.9	SI
1935	ABANCAY	ABANCAY	APURIMAC	13	M	NEGATIVE	NEGATIVE	0	POSITIVE	189.2	SI
1936	ABANCAY	ABANCAY	APURIMAC	41	F	NEGATIVE	POSITIVE	1	POSITIVE	164	SI
1937	ABANCAY	ABANCAY	APURIMAC	13	F	NEGATIVE	POSITIVE	1	POSITIVE	189.8	SI
1938	ABANCAY	ABANCAY	APURIMAC	13	F	NEGATIVE	NEGATIVE	0	POSITIVE	191.8	SI
1939	ABANCAY	ABANCAY	APURIMAC	22	M	NEGATIVE	POSITIVE	1	POSITIVE	164.2	SI
1940	ABANCAY	ABANCAY	APURIMAC	43	F	NEGATIVE	POSITIVE	1	POSITIVE	164.4	SI
1941	ABANCAY	ABANCAY	APURIMAC	48	F	NEGATIVE	POSITIVE	1	POSITIVE	164.4	SI
1942	ABANCAY	ABANCAY	APURIMAC	33	F	NEGATIVE	POSITIVE	1	POSITIVE	164.5	SI
1943	ABANCAY	ABANCAY	APURIMAC	13	M	NEGATIVE	NEGATIVE	0	POSITIVE	212.6	SI
1944	ABANCAY	ABANCAY	APURIMAC	18	F	NEGATIVE	NEGATIVE	0	POSITIVE	164.8	SI
1945	ABANCAY	ABANCAY	APURIMAC	21	M	NEGATIVE	NEGATIVE	0	POSITIVE	164.9	SI
1946	ABANCAY	ABANCAY	APURIMAC	21	F	NEGATIVE	NEGATIVE	0	POSITIVE	165	SI
1947	LAMBRAMA	ABANCAY	APURIMAC	27	M	NEGATIVE	NEGATIVE	0	POSITIVE	165.1	SI
1948	ABANCAY	ABANCAY	APURIMAC	38	M	NEGATIVE	NEGATIVE	0	POSITIVE	165.2	SI
1949	ABANCAY	ABANCAY	APURIMAC	13	F	NEGATIVE	NEGATIVE	0	POSITIVE	215.2	SI
1950	CURAHUASI	ABANCAY	APURIMAC	34	F	NEGATIVE	POSITIVE	1	POSITIVE	165.6	SI
1951	ABANCAY	ABANCAY	APURIMAC	13	F	NEGATIVE	NEGATIVE	0	POSITIVE	233	SI
1952	ABANCAY	ABANCAY	APURIMAC	35	F	NEGATIVE	NEGATIVE	0	POSITIVE	165.8	SI
1953	ABANCAY	ABANCAY	APURIMAC	21	F	NEGATIVE	POSITIVE	1	POSITIVE	166	SI
1954	ABANCAY	ABANCAY	APURIMAC	23	F	NEGATIVE	NEGATIVE	0	POSITIVE	166.1	SI
1955	CURAHUASI	ABANCAY	APURIMAC	51	F	NEGATIVE	POSITIVE	1	POSITIVE	166.2	SI
1956	ABANCAY	ABANCAY	APURIMAC	22	M	NEGATIVE	POSITIVE	1	POSITIVE	166.3	SI
1957	ABANCAY	ABANCAY	APURIMAC	13	M	NEGATIVE	POSITIVE	1	POSITIVE	243.9	SI
1958	ABANCAY	ABANCAY	APURIMAC	48	F	NEGATIVE	POSITIVE	1	POSITIVE	166.5	SI
1959	ABANCAY	ABANCAY	APURIMAC	65	F	NEGATIVE	POSITIVE	1	POSITIVE	166.5	SI
1960	HUANIPACA	ABANCAY	APURIMAC	30	F	NEGATIVE	POSITIVE	1	POSITIVE	166.8	SI
1961	ABANCAY	ABANCAY	APURIMAC	30	F	NEGATIVE	POSITIVE	1	POSITIVE	167.1	SI
1962	ABANCAY	ABANCAY	APURIMAC	13	M	NEGATIVE	NEGATIVE	0	POSITIVE	270.5	SI
1963	HUANIPACA	ABANCAY	APURIMAC	13	F	NEGATIVE	NEGATIVE	0	POSITIVE	275.1	SI
1964	ABANCAY	ABANCAY	APURIMAC	18	F	NEGATIVE	POSITIVE	1	POSITIVE	167.6	SI
1965	TAMBURCO	ABANCAY	APURIMAC	20	F	NEGATIVE	NEGATIVE	0	POSITIVE	167.6	SI
1966	ABANCAY	ABANCAY	APURIMAC	37	M	NEGATIVE	NEGATIVE	0	POSITIVE	167.7	SI
1967	ABANCAY	ABANCAY	APURIMAC	57	F	NEGATIVE	NEGATIVE	0	POSITIVE	167.7	SI
1968	ABANCAY	ABANCAY	APURIMAC	31	M	NEGATIVE	POSITIVE	1	POSITIVE	168	SI
1969	ABANCAY	ABANCAY	APURIMAC	21	F	NEGATIVE	NEGATIVE	0	POSITIVE	168.2	SI
1970	ABANCAY	ABANCAY	APURIMAC	31	F	NEGATIVE	POSITIVE	1	POSITIVE	168.3	SI
1971	ABANCAY	ABANCAY	APURIMAC	25	F	NEGATIVE	NEGATIVE	0	POSITIVE	168.5	SI
1972	ABANCAY	ABANCAY	APURIMAC	35	M	NEGATIVE	POSITIVE	1	POSITIVE	168.5	SI
1973	ABANCAY	ABANCAY	APURIMAC	13	M	NEGATIVE	NEGATIVE	0	POSITIVE	280.5	SI
1974	ABANCAY	ABANCAY	APURIMAC	41	F	NEGATIVE	POSITIVE	1	POSITIVE	168.8	SI
1975	ABANCAY	ABANCAY	APURIMAC	24	F	NEGATIVE	POSITIVE	1	POSITIVE	169	SI
1976	ABANCAY	ABANCAY	APURIMAC	39	F	NEGATIVE	POSITIVE	1	POSITIVE	169	SI
1977	ABANCAY	ABANCAY	APURIMAC	30	F	NEGATIVE	POSITIVE	1	POSITIVE	169.1	SI
1978	ABANCAY	ABANCAY	APURIMAC	43	M	NEGATIVE	POSITIVE	1	POSITIVE	169.2	SI
1979	TAMBURCO	ABANCAY	APURIMAC	19	F	NEGATIVE	NEGATIVE	0	POSITIVE	169.3	SI
1980	ABANCAY	ABANCAY	APURIMAC	23	F	NEGATIVE	POSITIVE	1	POSITIVE	169.4	SI
1981	ABANCAY	ABANCAY	APURIMAC	20	F	NEGATIVE	POSITIVE	1	POSITIVE	169.5	SI
1982	LAMBRAMA	ABANCAY	APURIMAC	39	F	NEGATIVE	POSITIVE	1	POSITIVE	169.8	SI
1983	LAMBRAMA	ABANCAY	APURIMAC	57	F	NEGATIVE	POSITIVE	1	POSITIVE	169.8	SI
1984	ABANCAY	ABANCAY	APURIMAC	38	F	NEGATIVE	POSITIVE	1	POSITIVE	170	SI
1985	ABANCAY	ABANCAY	APURIMAC	24	M	NEGATIVE	POSITIVE	1	POSITIVE	170.1	SI
1986	CURAHUASI	ABANCAY	APURIMAC	27	F	NEGATIVE	NEGATIVE	0	POSITIVE	170.1	SI
1987	ABANCAY	ABANCAY	APURIMAC	13	M	NEGATIVE	POSITIVE	1	POSITIVE	285.4	SI
1988	ABANCAY	ABANCAY	APURIMAC	13	M	NEGATIVE	NEGATIVE	0	POSITIVE	301.3	SI
1989	ABANCAY	ABANCAY	APURIMAC	SIN DATO	M	NEGATIVE	POSITIVE	1	POSITIVE	170.4	SI
1990	ABANCAY	ABANCAY	APURIMAC	13	M	NEGATIVE	NEGATIVE	0	POSITIVE	334.4	SI
1991	ABANCAY	ABANCAY	APURIMAC	23	F	NEGATIVE	NEGATIVE	0	POSITIVE	170.7	SI
1992	ABANCAY	ABANCAY	APURIMAC	27	M	NEGATIVE	NEGATIVE	0	POSITIVE	170.9	SI
1993	CURAHUASI	ABANCAY	APURIMAC	82	F	NEGATIVE	POSITIVE	1	POSITIVE	170.9	SI
1994	ABANCAY	ABANCAY	APURIMAC	18	M	NEGATIVE	NEGATIVE	0	POSITIVE	171	SI
1995	TAMBURCO	ABANCAY	APURIMAC	55	F	NEGATIVE	POSITIVE	1	POSITIVE	171.1	SI
1996	ABANCAY	ABANCAY	APURIMAC	21	F	NEGATIVE	POSITIVE	1	POSITIVE	171.3	SI
1997	CIRCA	ABANCAY	APURIMAC	29	F	NEGATIVE	NEGATIVE	0	POSITIVE	171.3	SI
1998	CURAHUASI	ABANCAY	APURIMAC	20	F	NEGATIVE	NEGATIVE	0	POSITIVE	171.5	SI
1999	CURAHUASI	ABANCAY	APURIMAC	44	F	NEGATIVE	NEGATIVE	0	POSITIVE	171.7	SI
[truncated: 1,166 more rows]
